# Supplementary material for: 2-Amino-5-chloro­pyridinium trifluoro­acetate
Source: Acta Crystallogr Sect E Struct Rep Online. 2010 Mar 10;66(Pt 4):o783–4. doi: 10.1107/S1600536810008196 (PMC2983973; doi:10.1107/S1600536810008196)
Supplement: Supplementary file 2 [file e-66-0o783-Isup2.hkl]

#
# h,k,l, Fc-squared, Fo-squared, sigma(Fo-squared) and status flag
#
data_I
_shelx_title ' h30m in Pc (RT)'
_shelx_refln_list_code          4
_shelx_F_calc_maximum      141.10
_exptl_crystal_F_000       488.00
_reflns_d_resolution_high  0.7696
 
loop_
 _symmetry_equiv_pos_as_xyz
 'x, y, z'
 'x, -y, z+1/2'
 
_cell_length_a     5.0377
_cell_length_b    11.2923
_cell_length_c    17.5386
_cell_angle_alpha  90.000
_cell_angle_beta   90.001
_cell_angle_gamma  90.000
 
_shelx_F_squared_multiplier     1.000
 
loop_
 _refln_index_h
 _refln_index_k
 _refln_index_l
 _refln_F_squared_calc
 _refln_F_squared_meas
 _refln_F_squared_sigma
 _refln_observed_status
   0   0 -22        0.00       -0.50      1.93 o
   1   0 -22        2.41        2.85      2.54 o
   0   1 -22        0.03        2.94      2.09 o
   1   1 -22        1.67        1.43      1.71 o
  -1   2 -22        1.32        4.52      1.76 o
   0   2 -22       13.53       13.96      2.13 o
   1   2 -22        1.26        2.41      1.66 o
  -1   3 -22        1.15        4.37      1.83 o
   0   3 -22        2.35        4.22      1.64 o
   1   3 -22        1.15        3.99      1.86 o
  -2   1 -21        2.60        4.65      3.40 o
  -1   1 -21        3.44        5.17      1.73 o
   0   1 -21        4.26        3.46      1.47 o
   1   1 -21        3.37        2.69      1.70 o
   2   1 -21        3.16        2.99      2.07 o
  -2   2 -21        3.45        5.95      3.47 o
  -1   2 -21        0.64        0.76      1.59 o
   0   2 -21        4.72        6.66      1.66 o
   1   2 -21        0.86       -0.01      1.57 o
   2   2 -21        3.20        5.71      2.22 o
  -2   3 -21        0.96        2.25      4.45 o
  -1   3 -21        2.68        3.42      1.87 o
   0   3 -21        0.00        3.36      2.54 o
   1   3 -21        2.59        3.46      1.79 o
   2   3 -21        0.84        2.26      1.91 o
  -1   4 -21        0.47        1.59      1.78 o
   0   4 -21        1.39        0.83      1.35 o
   1   4 -21        0.34       -0.05      1.60 o
  -1   5 -21        0.01        2.45      1.95 o
   0   5 -21        0.04       -0.77      1.43 o
   1   5 -21        0.04        1.11      1.70 o
  -3   0 -20        2.43        8.13      4.91 o
  -2   0 -20        6.09        7.68      4.56 o
  -1   0 -20        4.55        9.09      1.98 o
   0   0 -20        0.98       -0.04      1.84 o
   1   0 -20        4.20        7.62      2.67 o
   2   0 -20        6.88        8.14      3.03 o
  -3   1 -20        0.31        1.65      3.00 o
  -2   1 -20        2.13        3.48      2.89 o
  -1   1 -20        1.69        2.54      1.57 o
   0   1 -20        9.49        5.31      2.22 o
   1   1 -20        1.72        2.42      1.52 o
   2   1 -20        2.27        3.96      1.93 o
   3   1 -20        0.44        2.66      3.03 o
  -3   2 -20        1.32        3.39      3.38 o
  -2   2 -20        0.81        2.00      2.86 o
  -1   2 -20        8.68       11.23      2.29 o
   0   2 -20       17.84       23.55      2.43 o
   1   2 -20        7.89       12.96      2.18 o
   2   2 -20        0.93        1.83      1.75 o
   3   2 -20        1.49        0.93      2.87 o
  -2   3 -20       13.45       18.27      4.11 o
  -1   3 -20        2.42        2.64      1.72 o
   0   3 -20       12.59        8.77      1.74 o
   1   3 -20        2.65        0.03      2.51 o
   2   3 -20       13.69       14.54      2.66 o
  -2   4 -20        2.31        7.34      4.50 o
  -1   4 -20        5.39        4.94      1.96 o
   0   4 -20        0.02        1.18      1.71 o
   1   4 -20        5.45       10.03      2.10 o
   2   4 -20        3.03        2.18      1.89 o
  -2   5 -20        1.92       -0.03      3.91 o
  -1   5 -20        0.66        2.62      1.89 o
   0   5 -20        0.41        1.05      1.37 o
   1   5 -20        0.70        0.56      1.57 o
   2   5 -20        2.46        1.91      1.97 o
  -1   6 -20        8.80       10.40      2.50 o
   0   6 -20        4.26        5.96      1.72 o
   1   6 -20        9.60        9.42      2.14 o
   0   7 -20        6.77        5.76      1.83 o
  -3   1 -19        9.09       11.70      3.57 o
  -2   1 -19        3.12        0.16      4.51 o
  -1   1 -19        9.26        9.60      1.85 o
   0   1 -19        0.14       -2.05      1.03 o
   1   1 -19       10.20       10.27      1.30 o
   2   1 -19        2.53        4.16      1.80 o
   3   1 -19        9.93       10.49      3.47 o
  -3   2 -19        1.30        0.99      5.16 o
  -2   2 -19       16.30       18.86      3.81 o
  -1   2 -19        1.23        2.56      1.07 o
   0   2 -19       25.00       28.49      2.59 o
   1   2 -19        1.56        1.99      1.11 o
   2   2 -19       16.21       22.54      6.24 o
   3   2 -19        1.70        1.20      2.61 o
  -3   3 -19        1.02        5.18      3.75 o
  -2   3 -19        0.37       -1.16      2.67 o
  -1   3 -19        0.65        2.86      1.49 o
   0   3 -19       11.52       11.38      1.89 o
   1   3 -19        0.68        2.52      1.24 o
   2   3 -19        0.65        2.60      1.90 o
   3   3 -19        1.11        4.20      2.93 o
  -3   4 -19        0.15       -0.72      2.74 o
  -2   4 -19        1.96        1.29      3.87 o
  -1   4 -19        7.57       10.48      2.09 o
   0   4 -19        5.55        2.48      1.46 o
   1   4 -19        7.68        8.56      1.75 o
   2   4 -19        1.63        1.36      1.79 o
   3   4 -19        0.18        4.60      3.02 o
  -2   5 -19        0.00        1.30      2.77 o
  -1   5 -19        4.48        5.49      2.73 o
   0   5 -19        0.61       -0.73      1.26 o
   1   5 -19        4.84        6.43      2.12 o
   2   5 -19        0.01        0.42      1.71 o
  -2   6 -19        0.43       -0.68      3.69 o
  -1   6 -19        0.20        2.50      1.83 o
   0   6 -19        5.17        3.77      1.61 o
   1   6 -19        0.35        1.34      1.74 o
   2   6 -19        0.34        1.36      1.86 o
  -1   7 -19        1.63        2.46      2.12 o
   0   7 -19       12.19       10.54      2.53 o
   1   7 -19        1.35        3.06      1.68 o
   0   8 -19        0.69        0.43      1.55 o
  -4   0 -18        0.42        0.38      3.61 o
  -3   0 -18        4.04        0.96      3.69 o
  -2   0 -18        2.94        2.68      1.85 o
  -1   0 -18        5.29        4.37      1.67 o
   0   0 -18       27.77       28.32      2.69 o
   1   0 -18        5.23        6.19      1.57 o
   2   0 -18        3.29        4.33      2.72 o
  -3   1 -18        1.94        2.24      2.74 o
  -2   1 -18        4.10        7.69      3.04 o
  -1   1 -18        1.25        2.64      1.03 o
   0   1 -18        1.19        1.33      0.97 o
   1   1 -18        0.86        1.81      1.00 o
   2   1 -18        4.52        8.55      2.06 o
  -3   2 -18        7.72        3.55      2.80 o
  -2   2 -18        0.91       -1.85      2.41 o
  -1   2 -18       35.15       33.57      1.96 o
   0   2 -18        7.23        9.23      1.32 o
   1   2 -18       35.03       31.59      1.95 o
   2   2 -18        0.86        1.76      1.59 o
   3   2 -18        8.59       14.16      3.36 o
  -3   3 -18        2.60        3.47      2.99 o
  -2   3 -18        0.42       -2.55      2.40 o
  -1   3 -18        1.89        2.69      1.48 o
   0   3 -18        0.29        1.27      1.07 o
   1   3 -18        2.13        1.42      1.06 o
   2   3 -18        0.60        0.38      2.39 o
   3   3 -18        2.04        2.76      2.79 o
  -3   4 -18        5.83        2.83      4.61 o
  -2   4 -18        0.25        1.59      2.77 o
  -1   4 -18        2.91        4.22      1.68 o
   0   4 -18        0.65        1.33      1.22 o
   1   4 -18        3.01        3.34      1.34 o
   2   4 -18        0.16        3.57      1.81 o
   3   4 -18        5.61        5.51      3.00 o
  -3   5 -18        0.83        0.85      2.85 o
  -2   5 -18        0.45        3.11      3.98 o
  -1   5 -18        0.33        1.62      2.36 o
   0   5 -18       11.34       12.33      1.90 o
   1   5 -18        0.18        1.26      1.19 o
   2   5 -18        0.47        1.20      1.77 o
   3   5 -18        0.87       -0.09      2.56 o
  -2   6 -18        0.69       -1.32      3.59 o
  -1   6 -18        9.80        5.89      1.94 o
   0   6 -18        2.36        2.70      1.56 o
   1   6 -18        9.68       10.50      2.12 o
   2   6 -18        0.92        4.59      3.60 o
  -2   7 -18        8.67        2.43      4.16 o
  -1   7 -18        5.62        7.45      2.34 o
   0   7 -18        6.93        9.60      1.97 o
   1   7 -18        5.11        5.62      1.97 o
   2   7 -18        9.00       11.95      2.42 o
  -1   8 -18        1.91        2.52      1.97 o
   0   8 -18        0.03        0.32      1.45 o
   1   8 -18        2.14        0.90      1.70 o
  -4   1 -17        0.26        0.78      2.44 o
  -3   1 -17        1.34        2.43      2.38 o
  -2   1 -17        4.20        6.72      1.49 o
  -1   1 -17       24.02       24.88      1.41 o
   0   1 -17       16.05       17.12      1.52 o
   1   1 -17       26.18       23.83      1.48 o
   2   1 -17        3.84        7.27      1.37 o
  -4   2 -17        0.63        2.71      2.40 o
  -3   2 -17        9.41        8.91      2.83 o
  -2   2 -17        4.56        4.36      2.10 o
  -1   2 -17       33.00       36.15      2.53 o
   0   2 -17       31.15       32.81      1.97 o
   1   2 -17       33.81       34.61      1.82 o
   2   2 -17        4.69        5.00      1.38 o
  -4   3 -17        0.53        1.60      2.38 o
  -3   3 -17        3.14        4.98      2.78 o
  -2   3 -17        3.68        3.92      2.71 o
  -1   3 -17       12.54       13.66      1.12 o
   0   3 -17        0.04        0.65      0.96 o
   1   3 -17       12.77       12.77      1.37 o
   2   3 -17        3.69        2.20      1.36 o
   3   3 -17        3.54        5.85      2.78 o
  -3   4 -17        8.80       11.81      3.24 o
  -2   4 -17        0.37       -1.24      2.96 o
  -1   4 -17        2.94       -0.22      1.22 o
   0   4 -17       24.25       26.46      1.88 o
   1   4 -17        2.99        2.90      1.07 o
   2   4 -17        1.02        2.16      1.62 o
   3   4 -17        8.35       10.85      3.41 o
  -3   5 -17        0.15        3.96      2.92 o
  -2   5 -17        5.51        7.30      3.01 o
  -1   5 -17        1.19        2.36      1.61 o
   0   5 -17        4.59        3.24      1.65 o
   1   5 -17        1.36        3.20      1.12 o
   2   5 -17        6.46        8.93      2.42 o
   3   5 -17        0.03        2.79      2.63 o
  -3   6 -17        0.87        1.77      3.92 o
  -2   6 -17        2.75        2.56      3.73 o
  -1   6 -17        3.46        3.48      1.69 o
   0   6 -17        6.74        3.70      2.84 o
   1   6 -17        4.03        5.71      1.39 o
   2   6 -17        2.82        2.77      1.89 o
   3   6 -17        0.91        0.12      2.62 o
  -3   7 -17        0.91       -0.68      3.43 o
  -2   7 -17        4.30       -3.72      3.52 o
  -1   7 -17        7.03        5.74      2.02 o
   0   7 -17       29.98       29.57      2.70 o
   1   7 -17        6.52        3.96      2.40 o
   2   7 -17        4.74        8.02      2.98 o
   3   7 -17        0.87        2.76      2.93 o
  -2   8 -17        3.00        8.04      4.33 o
  -1   8 -17       23.82       25.17      4.47 o
   0   8 -17       26.02       27.92      3.02 o
   1   8 -17       23.19       22.41      4.41 o
   2   8 -17        3.77        5.84      2.21 o
  -1   9 -17        0.15       -1.37      1.86 o
   0   9 -17        0.71        1.75      1.85 o
   1   9 -17        0.05       -0.25      2.64 o
  -4   0 -16       35.78       42.89      6.19 o
  -3   0 -16       17.81       18.44      4.63 o
  -2   0 -16       24.68       26.82      2.16 o
  -1   0 -16        5.54        3.34      1.27 o
   0   0 -16        9.27        9.55      1.40 o
   1   0 -16        3.94        2.25      1.08 o
   2   0 -16       26.69       28.20      2.45 o
  -4   1 -16        0.64       -0.11      2.17 o
  -3   1 -16        9.69        6.31      2.66 o
  -2   1 -16        5.82        5.70      1.64 o
  -1   1 -16       48.56       53.14      1.77 o
   0   1 -16       18.85       17.85      1.32 o
   1   1 -16       46.35       47.40      1.86 o
   2   1 -16        6.60        5.77      1.17 o
  -4   2 -16       15.00       10.38      3.05 o
  -3   2 -16       11.62       11.70      3.07 o
  -2   2 -16       26.06       22.25      3.36 o
  -1   2 -16       30.52       34.86      1.57 o
   0   2 -16       13.13       16.06      1.25 o
   1   2 -16       32.42       35.46      1.61 o
   2   2 -16       24.75       22.86      1.95 o
  -4   3 -16        0.36        1.23      2.22 o
  -3   3 -16       21.18       19.10      3.58 o
  -2   3 -16        8.48        8.23      2.14 o
  -1   3 -16      193.20      219.08      4.42 o
   0   3 -16        3.85        5.85      1.11 o
   1   3 -16      196.23      217.39      4.56 o
   2   3 -16        8.70       11.59      1.50 o
   3   3 -16       21.03       24.21      4.03 o
  -4   4 -16        0.52       -1.22      2.33 o
  -3   4 -16        1.20       -1.64      4.92 o
  -2   4 -16       10.54       10.04      1.80 o
  -1   4 -16       15.89       16.23      1.49 o
   0   4 -16        0.67        1.39      0.87 o
   1   4 -16       18.48       17.09      1.44 o
   2   4 -16       12.58       14.54      1.56 o
   3   4 -16        1.24        4.38      2.80 o
  -4   5 -16        1.33        2.86      2.49 o
  -3   5 -16        4.27        1.35      2.53 o
  -2   5 -16        0.92        2.42      2.51 o
  -1   5 -16        7.90        5.95      1.17 o
   0   5 -16        2.50        2.00      0.97 o
   1   5 -16        6.63        6.65      1.17 o
   2   5 -16        0.84        1.00      1.19 o
   3   5 -16        3.75        5.69      2.95 o
  -3   6 -16        3.29        5.24      2.83 o
  -2   6 -16       13.62       17.20      5.06 o
  -1   6 -16        3.64        1.56      1.58 o
   0   6 -16       48.77       52.66      2.82 o
   1   6 -16        3.51        3.21      1.06 o
   2   6 -16       14.38       15.57      2.04 o
   3   6 -16        3.23        3.52      2.89 o
  -3   7 -16       11.92       21.19      3.96 o
  -2   7 -16        1.02        0.76      3.01 o
  -1   7 -16       14.51       10.03      2.10 o
   0   7 -16       23.92       24.99      2.20 o
   1   7 -16       14.59       14.02      2.29 o
   2   7 -16        0.99        4.58      1.63 o
   3   7 -16       11.99        8.85      3.49 o
  -2   8 -16        3.70        2.42      3.72 o
  -1   8 -16        0.57        0.34      1.64 o
   0   8 -16        1.28        0.94      1.53 o
   1   8 -16        0.77        2.62      1.75 o
   2   8 -16        3.71        4.79      5.79 o
  -2   9 -16        0.56        6.58      4.18 o
  -1   9 -16        1.81       -0.58      1.91 o
   0   9 -16        0.95       -0.21      1.51 o
   1   9 -16        1.76        0.67      2.67 o
   2   9 -16        0.56        0.74      1.79 o
  -1  10 -16        4.49        3.81      2.16 o
   0  10 -16        9.82        4.89      2.08 o
   1  10 -16        4.59        3.04      1.87 o
  -4   1 -15       18.18       15.35      2.97 o
  -3   1 -15        2.72        2.62      2.11 o
  -2   1 -15       41.16       41.62      3.54 o
  -1   1 -15        9.84        9.32      0.93 o
   0   1 -15       14.88       16.34      1.18 o
   1   1 -15        8.93        8.05      1.22 o
   2   1 -15       39.76       40.53      1.82 o
   3   1 -15        3.06       -0.03      1.75 o
  -4   2 -15        8.98        8.57      2.49 o
  -3   2 -15       10.20       10.51      2.82 o
  -2   2 -15        7.60        8.05      1.41 o
  -1   2 -15       16.38       15.69      1.09 o
   0   2 -15       33.90       34.27      1.57 o
   1   2 -15       18.07       16.33      1.16 o
   2   2 -15        6.62        5.41      1.03 o
  -4   3 -15        1.48        2.09      4.49 o
  -3   3 -15        0.05       -0.47      2.15 o
  -2   3 -15       14.07       11.26      1.70 o
  -1   3 -15        4.70        3.49      0.78 o
   0   3 -15      121.51      129.18      4.42 o
   1   3 -15        3.79        3.64      0.92 o
   2   3 -15       14.20       15.65      1.29 o
  -4   4 -15        0.24       -1.40      1.92 o
  -3   4 -15        7.90        2.04      3.54 o
  -2   4 -15        6.60        8.04      1.67 o
  -1   4 -15       19.08       18.47      1.20 o
   0   4 -15       34.00       37.06      1.69 o
   1   4 -15       19.27       18.38      1.35 o
   2   4 -15        7.10       10.11      1.33 o
   3   4 -15        8.86        5.79      2.93 o
  -4   5 -15        1.55       -3.89      3.13 o
  -3   5 -15        1.59       -0.90      2.23 o
  -2   5 -15       54.99       62.51      4.37 o
  -1   5 -15        0.90        0.25      0.94 o
   0   5 -15      242.53      255.28      5.81 o
   1   5 -15        0.85       -0.27      0.86 o
   2   5 -15       57.19       63.61      3.51 o
   3   5 -15        1.99        3.42      2.64 o
  -4   6 -15        0.39        2.77      3.55 o
  -3   6 -15        2.42        5.53      2.91 o
  -2   6 -15        9.64        6.83      2.76 o
  -1   6 -15        6.56        6.20      1.25 o
   0   6 -15       32.09       37.88      1.88 o
   1   6 -15        6.07        6.72      1.14 o
   2   6 -15        9.43        6.13      1.57 o
   3   6 -15        2.80        6.80      3.01 o
  -3   7 -15        3.41        2.54      3.80 o
  -2   7 -15        2.96        2.54      2.76 o
  -1   7 -15       15.15       16.93      2.40 o
   0   7 -15       67.22       62.39      2.60 o
   1   7 -15       16.97       14.92      1.41 o
   2   7 -15        3.78        3.14      1.45 o
   3   7 -15        3.06        2.23      2.69 o
  -3   8 -15       23.38       23.81      4.01 o
  -2   8 -15       24.10       20.43      5.13 o
  -1   8 -15        5.30        7.42      1.99 o
   0   8 -15       16.86       10.10      1.69 o
   1   8 -15        4.86        4.00      1.95 o
   2   8 -15       23.73       23.47      2.95 o
   3   8 -15       23.75       26.25      4.61 o
  -2   9 -15        5.55        5.96      4.48 o
  -1   9 -15        1.12        0.40      1.72 o
   0   9 -15       15.22       11.32      2.05 o
   1   9 -15        0.89        1.54      1.71 o
   2   9 -15        6.44        9.00      2.37 o
  -2  10 -15        0.57        0.38      3.81 o
  -1  10 -15        0.34        3.16      1.90 o
   0  10 -15        4.59        0.98      1.55 o
   1  10 -15        0.67        0.27      1.73 o
   2  10 -15        0.72        1.31      2.60 o
   0  11 -15        1.08        3.27      1.71 o
  -5   0 -14        1.07        1.51      2.88 o
  -4   0 -14       18.47       15.16      3.73 o
  -3   0 -14        3.74        8.68      3.32 o
  -2   0 -14       15.15        9.99      3.82 o
  -1   0 -14       21.67       21.68      1.76 o
   0   0 -14        6.59        3.40      1.02 o
   1   0 -14       21.05       23.34      1.82 o
   2   0 -14       16.12       14.70      1.60 o
   3   0 -14        3.63        4.30      2.68 o
  -5   1 -14        1.27        0.34      3.18 o
  -4   1 -14        9.92        8.14      2.20 o
  -3   1 -14       38.88       36.31      3.84 o
  -2   1 -14       14.86       17.52      1.68 o
  -1   1 -14      101.95      110.80      2.35 o
   0   1 -14        1.64        3.73      0.73 o
   1   1 -14      103.92      109.13      2.29 o
   2   1 -14       14.85       15.52      1.33 o
   3   1 -14       38.28       38.62      3.22 o
  -5   2 -14        1.08        4.04      2.57 o
  -4   2 -14        1.90        2.39      1.83 o
  -3   2 -14        1.11       -0.48      1.93 o
  -2   2 -14      136.16      135.63      4.35 o
  -1   2 -14       11.24       13.14      1.02 o
   0   2 -14       45.76       45.87      1.51 o
   1   2 -14       12.18       11.94      1.01 o
   2   2 -14      140.59      143.55      3.55 o
   3   2 -14        0.64        0.42      1.70 o
  -4   3 -14        1.34       -0.17      4.79 o
  -3   3 -14        1.46        1.50      1.91 o
  -2   3 -14        5.70        5.72      1.35 o
  -1   3 -14       70.85       74.05      1.93 o
   0   3 -14       19.07       21.54      1.23 o
   1   3 -14       69.68       71.70      1.93 o
   2   3 -14        4.57        3.36      0.98 o
   3   3 -14        1.08        1.91      1.88 o
  -4   4 -14        3.99        2.70      1.96 o
  -3   4 -14       20.21       19.70      3.18 o
  -2   4 -14        1.40        1.23      1.17 o
  -1   4 -14        2.21        2.10      0.75 o
   0   4 -14       21.56       20.52      1.22 o
   1   4 -14        2.96        4.81      0.95 o
   2   4 -14        1.30        2.17      0.98 o
   3   4 -14       19.55       20.28      2.64 o
  -4   5 -14        0.21        0.77      1.96 o
  -3   5 -14        1.16        3.70      3.41 o
  -2   5 -14       25.74       21.96      2.24 o
  -1   5 -14        6.36        7.39      1.24 o
   0   5 -14        3.16        2.35      0.87 o
   1   5 -14        6.82        7.26      1.01 o
   2   5 -14       27.24       28.96      2.13 o
   3   5 -14        2.52        2.06      2.33 o
  -4   6 -14        1.53       -0.42      4.33 o
  -3   6 -14        4.46        4.97      2.69 o
  -2   6 -14        9.94        8.89      1.79 o
  -1   6 -14       44.04       48.49      2.10 o
   0   6 -14        0.34        0.49      0.83 o
   1   6 -14       43.81       44.38      2.26 o
   2   6 -14        8.05        7.96      1.44 o
   3   6 -14        4.25        5.94      2.64 o
  -4   7 -14        2.92        4.81      2.65 o
  -3   7 -14       11.04        9.19      3.04 o
  -2   7 -14        3.38        4.18      2.66 o
  -1   7 -14       36.53       36.02      2.16 o
   0   7 -14       21.57       20.71      1.52 o
   1   7 -14       39.22       43.03      2.03 o
   2   7 -14        4.10        3.00      1.46 o
   3   7 -14       12.64       16.96      3.82 o
  -3   8 -14        3.58        6.12      4.09 o
  -2   8 -14        1.72        0.28      3.73 o
  -1   8 -14        2.14        2.11      2.10 o
   0   8 -14        1.26        2.34      1.14 o
   1   8 -14        2.54        1.44      1.11 o
   2   8 -14        2.05        1.49      1.48 o
   3   8 -14        4.05        6.34      3.13 o
  -3   9 -14        0.36        2.05      2.93 o
  -2   9 -14        0.17        2.22      3.66 o
  -1   9 -14        2.18        1.06      1.58 o
   0   9 -14        5.20        3.92      1.63 o
   1   9 -14        1.55       -0.77      1.54 o
   2   9 -14        0.05        1.51      1.78 o
   3   9 -14        0.36        1.22      2.82 o
  -2  10 -14        4.84        7.89      4.78 o
  -1  10 -14        3.42        2.35      2.05 o
   0  10 -14        0.07        0.00      1.82 o
   1  10 -14        4.17        4.56      1.87 o
   2  10 -14        4.58        4.26      2.58 o
  -1  11 -14        7.13        4.56      2.45 o
   0  11 -14        0.03        1.58      1.59 o
   1  11 -14        6.46        6.43      2.13 o
  -5   1 -13        4.81        5.59      2.33 o
  -4   1 -13        8.64        3.82      1.83 o
  -3   1 -13       39.09       39.22      3.74 o
  -2   1 -13       49.62       53.35      2.38 o
  -1   1 -13      130.46      129.42      2.53 o
   0   1 -13       23.44       20.84      1.05 o
   1   1 -13      138.15      139.47      2.55 o
   2   1 -13       53.17       53.09      1.68 o
   3   1 -13       41.37       39.14      2.54 o
   4   1 -13        8.02        6.26      1.97 o
  -5   2 -13        0.20        1.86      1.74 o
  -4   2 -13        8.40       11.72      2.44 o
  -3   2 -13        6.52        7.04      2.32 o
  -2   2 -13      220.54      238.85      5.77 o
  -1   2 -13       31.00       33.80      1.39 o
   0   2 -13      452.91      465.17      7.88 o
   1   2 -13       31.64       34.55      1.78 o
   2   2 -13      218.06      230.42      4.98 o
   3   2 -13        6.79        4.93      1.86 o
   4   2 -13        8.36       12.99      3.14 o
  -5   3 -13        0.63       -3.35      2.11 o
  -4   3 -13        2.26        3.52      1.85 o
  -3   3 -13        8.91        6.47      2.21 o
  -2   3 -13       88.66       90.98      3.59 o
  -1   3 -13       38.04       43.67      1.51 o
   0   3 -13        1.29        0.79      0.67 o
   1   3 -13       39.23       40.90      1.67 o
   2   3 -13       89.09       96.08      2.52 o
   3   3 -13        8.64        5.04      1.87 o
   4   3 -13        2.07        3.93      2.58 o
  -5   4 -13        0.81       -1.34      1.85 o
  -4   4 -13        9.59        8.56      2.38 o
  -3   4 -13        3.10        2.34      3.60 o
  -2   4 -13       52.98       52.41      2.74 o
  -1   4 -13       10.42       11.05      1.61 o
   0   4 -13        4.83        5.12      0.85 o
   1   4 -13       10.68       11.87      1.10 o
   2   4 -13       54.97       53.38      2.01 o
   3   4 -13        4.23        5.02      1.93 o
  -4   5 -13        3.77        2.82      1.98 o
  -3   5 -13        7.92        7.89      7.36 o
  -2   5 -13       24.33       24.55      2.18 o
  -1   5 -13        6.39        4.36      1.06 o
   0   5 -13       13.22       12.61      1.08 o
   1   5 -13        6.71        6.12      0.97 o
   2   5 -13       24.77       25.64      1.72 o
   3   5 -13        8.64       11.38      2.27 o
  -4   6 -13        1.52        0.28      1.74 o
  -3   6 -13       17.23       14.31      3.04 o
  -2   6 -13        1.73        2.44      1.44 o
  -1   6 -13       29.91       26.10      3.11 o
   0   6 -13       27.90       29.08      1.48 o
   1   6 -13       29.51       28.09      1.64 o
   2   6 -13        1.26        3.57      1.17 o
   3   6 -13       16.56       15.72      3.46 o
  -4   7 -13        0.90       -0.27      2.07 o
  -3   7 -13        3.51        3.65      2.63 o
  -2   7 -13        5.02        4.07      1.65 o
  -1   7 -13       28.15       31.33      2.39 o
   0   7 -13       33.89       33.16      1.74 o
   1   7 -13       27.75       30.84      1.74 o
   2   7 -13        4.97        3.97      1.28 o
   3   7 -13        3.75        8.73      3.00 o
  -4   8 -13        1.00       -1.36      2.00 o
  -3   8 -13        1.17       -0.40      4.37 o
  -2   8 -13       68.71       90.67     13.80 o
  -1   8 -13        2.12       -0.23      1.03 o
   0   8 -13      138.16      141.94      3.59 o
   1   8 -13        2.17        0.81      1.03 o
   2   8 -13       74.51       71.57      3.38 o
   3   8 -13        1.37       -0.05      2.35 o
  -3   9 -13        3.09        1.72      2.68 o
  -2   9 -13        3.54        2.65      1.48 o
  -1   9 -13        8.54        8.51      2.13 o
   0   9 -13        0.13        0.73      1.35 o
   1   9 -13        8.29        6.34      2.61 o
   2   9 -13        3.60        4.52      2.08 o
   3   9 -13        4.02        5.93      2.95 o
  -3  10 -13        0.47        1.39      4.56 o
  -2  10 -13        6.71        8.09      2.11 o
  -1  10 -13        3.43        2.85      1.87 o
   0  10 -13        0.42        0.10      1.41 o
   1  10 -13        4.49        5.33      1.89 o
   2  10 -13        6.64        8.00      3.02 o
   3  10 -13        0.55       -0.64      2.80 o
  -2  11 -13        2.78        4.95      3.04 o
  -1  11 -13        7.71        5.01      2.74 o
   0  11 -13        1.10        1.15      2.25 o
   1  11 -13        7.29        9.67      2.27 o
   2  11 -13        2.37        4.26      2.85 o
   0  12 -13        3.00        4.36      1.79 o
  -5   0 -12       12.38       12.20      3.59 o
  -4   0 -12        2.20        3.25      2.23 o
  -3   0 -12      165.89      164.74      9.14 o
  -2   0 -12       45.16       35.83      5.08 o
  -1   0 -12      186.15      179.98      3.66 o
   0   0 -12       24.97       23.33      1.44 o
   1   0 -12      181.57      183.57      4.26 o
   2   0 -12       41.86       39.69      2.07 o
   3   0 -12      168.74      171.59      8.20 o
   4   0 -12        1.87        4.28      2.47 o
  -5   1 -12        0.45        2.67      2.00 o
  -4   1 -12        2.52        2.73      2.93 o
  -3   1 -12       38.17       38.67      3.60 o
  -2   1 -12       25.49       22.29      1.71 o
  -1   1 -12       13.65       12.61      0.79 o
   0   1 -12       43.56       45.85      1.27 o
   1   1 -12       13.89       11.72      0.85 o
   2   1 -12       26.82       25.36      1.45 o
   3   1 -12       40.71       34.67      2.91 o
   4   1 -12        2.49        5.14      1.73 o
  -5   2 -12        2.15        4.27      2.11 o
  -4   2 -12        4.47        5.14      2.51 o
  -3   2 -12       57.97       52.61      3.97 o
  -2   2 -12      105.66      109.11      3.39 o
  -1   2 -12       36.46       39.20      1.29 o
   0   2 -12        0.06       -0.29      0.60 o
   1   2 -12       37.31       42.78      1.45 o
   2   2 -12      110.29      112.67      2.46 o
   3   2 -12       54.81       56.94      2.39 o
   4   2 -12        4.68        3.37      3.69 o
  -5   3 -12        0.20        2.31      1.70 o
  -4   3 -12       59.07       67.30      5.96 o
  -3   3 -12        0.09        0.39      1.68 o
  -2   3 -12      164.38      155.51      7.05 o
  -1   3 -12       21.94       23.30      1.06 o
   0   3 -12      286.52      293.89      3.81 o
   1   3 -12       21.94       22.58      1.14 o
   2   3 -12      165.13      162.58      3.25 o
   3   3 -12        0.18        1.21      1.04 o
   4   3 -12       62.16       66.43      3.82 o
  -5   4 -12        6.20        3.05      2.81 o
  -4   4 -12        2.14        2.74      3.17 o
  -3   4 -12       24.95       23.56      3.08 o
  -2   4 -12        0.46        0.63      1.24 o
  -1   4 -12      221.10      227.02      3.61 o
   0   4 -12       47.41       46.65      1.46 o
   1   4 -12      226.51      233.06      3.91 o
   2   4 -12        0.76       -0.12      0.87 o
   3   4 -12       26.13       22.16      2.59 o
   4   4 -12        1.80        6.48      2.64 o
  -5   5 -12        0.01        1.27      2.04 o
  -4   5 -12        6.20       11.01      2.36 o
  -3   5 -12        5.46        5.35      2.21 o
  -2   5 -12       14.39       12.97      3.02 o
  -1   5 -12        9.38        8.08      1.37 o
   0   5 -12       11.90       15.82      1.09 o
   1   5 -12        9.27        8.72      1.07 o
   2   5 -12       15.56       13.35      1.37 o
   3   5 -12        4.53        5.35      1.53 o
   4   5 -12        6.64        6.17      2.84 o
  -4   6 -12        0.51        0.04      2.57 o
  -3   6 -12       11.08       11.66      2.79 o
  -2   6 -12        2.95        1.00      1.22 o
  -1   6 -12      387.55      386.59      6.37 o
   0   6 -12        2.57        1.80      0.79 o
   1   6 -12      392.98      391.79     10.63 o
   2   6 -12        2.25        3.23      1.04 o
   3   6 -12       12.64       12.55      2.27 o
  -4   7 -12       23.84       26.40      4.29 o
  -3   7 -12        0.46        1.40      3.84 o
  -2   7 -12       72.78       76.94      3.58 o
  -1   7 -12       64.27       68.46      2.40 o
   0   7 -12       11.39       13.73      1.16 o
   1   7 -12       66.85       70.17      2.24 o
   2   7 -12       72.46       76.27      2.80 o
   3   7 -12        0.57       -0.68      2.31 o
  -4   8 -12        0.34        0.72      2.10 o
  -3   8 -12        6.34        5.64      2.73 o
  -2   8 -12       16.70       16.23      1.82 o
  -1   8 -12       10.33        6.02      1.22 o
   0   8 -12       10.83       13.37      1.52 o
   1   8 -12        8.79        5.16      1.09 o
   2   8 -12       15.19       19.50      2.62 o
   3   8 -12        5.63        5.58      2.91 o
  -3   9 -12        1.87        6.16      8.15 o
  -2   9 -12       45.37       46.57      6.69 o
  -1   9 -12       12.22       12.09      2.52 o
   0   9 -12       12.98       14.36      1.62 o
   1   9 -12       13.45       14.21      1.53 o
   2   9 -12       45.39       44.15      3.67 o
   3   9 -12        1.34        0.12      2.56 o
  -3  10 -12       14.46       15.39      3.76 o
  -2  10 -12       18.87       20.85      2.50 o
  -1  10 -12       27.97       27.21      5.79 o
   0  10 -12       11.54        9.54      1.51 o
   1  10 -12       31.82       28.89      3.05 o
   2  10 -12       21.91       21.64      3.96 o
   3  10 -12       15.62       16.68      4.01 o
  -2  11 -12        1.04        2.02      1.57 o
  -1  11 -12        1.27        2.28      1.83 o
   0  11 -12        5.94        3.27      2.29 o
   1  11 -12        1.85        3.66      1.94 o
   2  11 -12        1.04       -2.32      2.22 o
  -1  12 -12        4.58        7.93      2.68 o
   0  12 -12        0.04        0.43      1.50 o
   1  12 -12        4.86        8.95      2.28 o
  -5   1 -11       14.54       15.21      2.90 o
  -4   1 -11        1.40        3.89      1.70 o
  -3   1 -11      264.03      255.98      8.27 o
  -2   1 -11       19.65       20.07      2.71 o
  -1   1 -11      116.24      110.77      1.70 o
   0   1 -11       37.15       44.20      1.20 o
   1   1 -11      117.79      117.40      2.03 o
   2   1 -11       17.52       18.57      0.97 o
   3   1 -11      272.22      274.56      6.41 o
   4   1 -11        1.47        4.32      1.55 o
  -5   2 -11        9.85       12.07      2.35 o
  -4   2 -11        3.98        1.55      2.33 o
  -3   2 -11       62.82       65.45      5.18 o
  -2   2 -11      150.03      158.23      3.59 o
  -1   2 -11       39.67       36.63      1.06 o
   0   2 -11      659.81      664.73      7.05 o
   1   2 -11       39.83       36.37      1.37 o
   2   2 -11      150.86      166.18      3.00 o
   3   2 -11       62.50       63.92      2.84 o
   4   2 -11        3.42        3.39      1.56 o
  -5   3 -11        0.07        1.47      1.84 o
  -4   3 -11        5.65        4.85      1.94 o
  -3   3 -11       52.27       54.14      4.82 o
  -2   3 -11       37.20       31.45      2.32 o
  -1   3 -11       44.74       42.93      1.32 o
   0   3 -11       52.62       56.46      1.46 o
   1   3 -11       46.75       46.13      1.40 o
   2   3 -11       38.87       42.07      1.80 o
   3   3 -11       55.29       55.66      2.33 o
   4   3 -11        5.48        8.96      2.49 o
  -5   4 -11        0.28        0.68      1.65 o
  -4   4 -11        0.37       -1.25      1.53 o
  -3   4 -11       15.82       17.08      2.62 o
  -2   4 -11       91.86       94.06      5.98 o
  -1   4 -11       60.82       62.19      1.67 o
   0   4 -11      741.81      737.29      7.92 o
   1   4 -11       65.64       70.69      1.88 o
   2   4 -11       98.08       96.29      2.25 o
   3   4 -11       16.77       13.19      1.51 o
   4   4 -11        0.21        3.95      1.71 o
  -5   5 -11        4.78        7.91      2.68 o
  -4   5 -11        4.13        4.93      1.84 o
  -3   5 -11       28.49       31.82      4.66 o
  -2   5 -11       14.65       13.36      1.68 o
  -1   5 -11      363.82      368.15      5.43 o
   0   5 -11       44.18       49.02      1.46 o
   1   5 -11      368.10      365.44      5.49 o
   2   5 -11       14.16       13.83      1.17 o
   3   5 -11       31.57       33.69      3.91 o
   4   5 -11        4.48        3.60      2.37 o
  -5   6 -11        3.56       10.21     10.58 o
  -4   6 -11       13.63       15.67      2.42 o
  -3   6 -11        0.39        0.58      2.08 o
  -2   6 -11       30.57       34.36      2.52 o
  -1   6 -11       68.92       70.34      2.79 o
   0   6 -11       11.39       13.29      1.06 o
   1   6 -11       69.28       66.87      2.39 o
   2   6 -11       27.36       28.01      1.60 o
   3   6 -11        0.84       -0.86      1.52 o
   4   6 -11       13.61       13.15      3.19 o
  -4   7 -11        0.28       -0.82      1.64 o
  -3   7 -11        6.34        8.50      2.62 o
  -2   7 -11       71.46       67.62      3.31 o
  -1   7 -11       31.62       35.62      1.93 o
   0   7 -11       40.65       38.82      1.69 o
   1   7 -11       33.92       37.65      1.84 o
   2   7 -11       72.05       66.50      2.22 o
   3   7 -11        9.40        4.67      1.88 o
  -4   8 -11       18.72       23.79      4.07 o
  -3   8 -11        9.26        9.62      6.68 o
  -2   8 -11       12.18       11.98      1.38 o
  -1   8 -11      174.74      175.60      4.32 o
   0   8 -11        0.02        0.16      0.79 o
   1   8 -11      176.90      175.99      4.13 o
   2   8 -11       12.48       11.91      1.60 o
   3   8 -11       10.44        9.44      2.99 o
  -4   9 -11        0.43       -0.31      3.38 o
  -3   9 -11       30.17       29.72      6.09 o
  -2   9 -11        2.73        0.15      2.24 o
  -1   9 -11       25.93       26.26      1.93 o
   0   9 -11        4.75        4.56      1.09 o
   1   9 -11       25.05       25.50      2.65 o
   2   9 -11        3.02        3.31      1.86 o
   3   9 -11       28.47       26.57      4.24 o
  -3  10 -11       10.15       11.18     11.29 o
  -2  10 -11       10.27       12.67      4.44 o
  -1  10 -11        6.51        2.59      2.11 o
   0  10 -11        5.60        7.67      1.38 o
   1  10 -11        6.28        6.49      3.18 o
   2  10 -11        8.91        9.00      2.20 o
   3  10 -11        9.73        8.14      3.27 o
  -2  11 -11        0.31       -1.26      3.67 o
  -1  11 -11       18.57       21.32      3.26 o
   0  11 -11        0.47        2.06      1.49 o
   1  11 -11       17.92       20.35      3.20 o
   2  11 -11        0.24        4.51      2.89 o
  -2  12 -11        2.90       -2.02      6.99 o
  -1  12 -11        2.73        3.28      2.04 o
   0  12 -11       13.50       12.15      2.60 o
   1  12 -11        2.33        2.10      1.93 o
   2  12 -11        3.71        0.02      2.50 o
  -5   0 -10        8.76        8.95      2.77 o
  -4   0 -10       43.98       43.72      4.83 o
  -3   0 -10      206.39      194.91      9.50 o
  -2   0 -10       27.70       33.74      2.71 o
  -1   0 -10       34.40       33.55      1.28 o
   0   0 -10       98.21      101.31      2.35 o
   1   0 -10       33.33       37.17      1.44 o
   2   0 -10       27.78       29.39      1.63 o
   3   0 -10      193.44      191.62      5.88 o
   4   0 -10       43.97       43.63      2.81 o
  -5   1 -10        1.03        3.78      2.81 o
  -4   1 -10       38.53       39.13      3.29 o
  -3   1 -10       35.15       34.91      2.54 o
  -2   1 -10       36.70       39.15      3.25 o
  -1   1 -10        3.94        3.36      0.44 o
   0   1 -10      329.76      327.72      3.68 o
   1   1 -10        2.72        2.42      0.51 o
   2   1 -10       39.95       40.41      1.28 o
   3   1 -10       32.65       28.94      1.97 o
   4   1 -10       39.69       42.03      2.42 o
  -5   2 -10        2.60        4.52      1.87 o
  -4   2 -10       17.94       20.34      2.62 o
  -3   2 -10       88.51       88.26      3.66 o
  -2   2 -10      192.63      192.80      4.63 o
  -1   2 -10        5.10        3.16      0.46 o
   0   2 -10       18.23       18.25      0.87 o
   1   2 -10        6.02        4.84      0.58 o
   2   2 -10      204.40      204.11      2.86 o
   3   2 -10       93.41       84.76      3.09 o
   4   2 -10       19.38       18.31      3.05 o
  -5   3 -10        3.02        2.25      1.80 o
  -4   3 -10        5.76        6.19      1.70 o
  -3   3 -10       29.50       28.51      2.49 o
  -2   3 -10       23.29       20.50      1.66 o
  -1   3 -10      135.94      138.03      2.65 o
   0   3 -10       89.78       88.31      1.70 o
   1   3 -10      133.50      132.12      2.21 o
   2   3 -10       24.27       22.66      1.04 o
   3   3 -10       26.79       27.63      2.49 o
   4   3 -10        6.25        8.62      2.52 o
  -5   4 -10        0.88        2.41      1.64 o
  -4   4 -10        7.60        7.47      5.50 o
  -3   4 -10        1.94        5.55      1.83 o
  -2   4 -10       16.60       14.78      1.57 o
  -1   4 -10      297.47      300.63      4.39 o
   0   4 -10       43.59       39.86      1.26 o
   1   4 -10      297.10      297.17      4.04 o
   2   4 -10       14.70       15.10      0.94 o
   3   4 -10        1.65       -0.19      0.97 o
   4   4 -10        8.96        7.18      2.78 o
  -5   5 -10        1.61       -3.77      2.04 o
  -4   5 -10        1.80        5.34      1.82 o
  -3   5 -10       11.63        5.47      2.89 o
  -2   5 -10       40.34       37.31      2.29 o
  -1   5 -10       54.93       52.59      1.99 o
   0   5 -10        0.09       -0.63      0.58 o
   1   5 -10       56.27       52.76      1.67 o
   2   5 -10       41.23       39.14      1.63 o
   3   5 -10       10.99        7.78      1.26 o
   4   5 -10        2.04       -1.44      2.43 o
  -5   6 -10        0.12       -1.67      1.63 o
  -4   6 -10        3.93        2.13      1.90 o
  -3   6 -10        2.81        3.26      2.02 o
  -2   6 -10        9.16        8.47      1.59 o
  -1   6 -10        7.79        7.59      0.96 o
   0   6 -10        5.57        5.63      0.78 o
   1   6 -10        8.72        8.65      0.99 o
   2   6 -10        6.15        4.96      1.00 o
   3   6 -10        3.64        3.79      1.41 o
  -4   7 -10        5.65       10.27      2.08 o
  -3   7 -10       28.98       28.38      3.66 o
  -2   7 -10       79.65       84.01      3.24 o
  -1   7 -10       16.65       10.39      1.24 o
   0   7 -10      249.94      262.58      4.11 o
   1   7 -10       16.05       13.76      1.26 o
   2   7 -10       82.49       87.14      2.40 o
   3   7 -10       27.57       27.59      4.43 o
   4   7 -10        5.61       10.13      2.87 o
  -4   8 -10        0.96        5.83      2.09 o
  -3   8 -10        5.67       10.98      5.54 o
  -2   8 -10        3.46        2.99      1.43 o
  -1   8 -10        0.94        1.66      0.98 o
   0   8 -10       38.43       41.12      1.70 o
   1   8 -10        0.61        0.12      0.87 o
   2   8 -10        3.26        2.94      1.21 o
   3   8 -10        4.95        5.82      2.87 o
  -4   9 -10        2.45        1.84      2.41 o
  -3   9 -10        1.73        8.34      6.05 o
  -2   9 -10       13.79       23.90      4.89 o
  -1   9 -10       12.14       10.06      1.61 o
   0   9 -10       26.05       26.57      1.62 o
   1   9 -10       12.30       10.31      1.37 o
   2   9 -10       13.47       14.50      2.41 o
   3   9 -10        1.87        3.94      2.56 o
  -3  10 -10       13.62       14.67      3.35 o
  -2  10 -10        6.72        5.72      2.16 o
  -1  10 -10       13.27       14.12      1.99 o
   0  10 -10       13.43       11.22      1.43 o
   1  10 -10       11.99       12.61      1.83 o
   2  10 -10        7.12        8.06      2.09 o
   3  10 -10       15.23       15.44      3.67 o
  -3  11 -10        3.27       -1.38      4.23 o
  -2  11 -10       14.28       14.93      2.44 o
  -1  11 -10        0.03        1.84      1.72 o
   0  11 -10        4.13        4.40      1.32 o
   1  11 -10        0.11       -0.29      1.65 o
   2  11 -10       14.23       13.80      3.27 o
   3  11 -10        3.39        4.50      3.24 o
  -2  12 -10        6.78        8.44      2.07 o
  -1  12 -10        1.23        1.66      1.76 o
   0  12 -10       28.86       23.87      2.63 o
   1  12 -10        1.08        0.67      1.71 o
   2  12 -10        6.51        9.77      3.56 o
   0  13 -10        0.16        1.54      1.71 o
  -5   1  -9        4.28        1.48      1.59 o
  -4   1  -9       13.17       12.46      3.04 o
  -3   1  -9       30.05       28.24      2.26 o
  -2   1  -9      403.18      390.96     10.63 o
  -1   1  -9      398.55      365.48      3.67 o
   0   1  -9      590.57      548.45      5.11 o
   1   1  -9      394.14      370.65      4.06 o
   2   1  -9      422.64      412.21      4.79 o
   3   1  -9       30.39       28.40      2.22 o
   4   1  -9        8.27        6.01      1.34 o
  -5   2  -9        9.62        7.68      2.26 o
  -4   2  -9        8.97        4.09      1.57 o
  -3   2  -9      145.26      139.71      4.53 o
  -2   2  -9       13.86       13.46      2.10 o
  -1   2  -9     1559.97     1557.19     16.34 o
   0   2  -9       39.87       43.32      1.13 o
   1   2  -9     1559.62     1572.72     14.15 o
   2   2  -9       12.18       13.75      0.74 o
   3   2  -9      151.04      142.45      4.31 o
   4   2  -9        9.15        6.37      1.18 o
  -5   3  -9        0.47       -1.01      1.96 o
  -4   3  -9        9.81        8.56      1.65 o
  -3   3  -9      104.34      102.18      3.96 o
  -2   3  -9      153.33      145.02      3.05 o
  -1   3  -9      182.01      178.13      2.44 o
   0   3  -9       45.63       43.72      1.33 o
   1   3  -9      185.92      187.96      2.54 o
   2   3  -9      156.98      153.29      2.21 o
   3   3  -9      110.85      108.52      3.37 o
   4   3  -9       10.88       10.92      2.51 o
  -5   4  -9       12.93       10.71      1.96 o
  -4   4  -9        2.81        2.99      1.59 o
  -3   4  -9       32.08       28.91      3.74 o
  -2   4  -9       34.35       37.34      1.60 o
  -1   4  -9       39.26       41.65      1.22 o
   0   4  -9        2.12        1.16      0.69 o
   1   4  -9       40.32       41.13      1.38 o
   2   4  -9       37.46       40.03      1.27 o
   3   4  -9       34.02       34.06      2.05 o
   4   4  -9        2.35        0.46      1.99 o
  -5   5  -9        2.84        5.17      1.67 o
  -4   5  -9       20.44       23.28      2.57 o
  -3   5  -9        2.87        2.40      1.77 o
  -2   5  -9      182.19      183.85      4.88 o
  -1   5  -9       65.54       68.05      1.56 o
   0   5  -9      152.68      138.28      2.38 o
   1   5  -9       64.80       64.09      1.63 o
   2   5  -9      175.61      181.93      3.21 o
   3   5  -9        1.48        0.37      0.94 o
   4   5  -9       20.59       14.68      3.31 o
  -5   6  -9        1.00        0.85      1.69 o
  -4   6  -9        4.71        5.07      1.88 o
  -3   6  -9       27.89       28.34      3.16 o
  -2   6  -9       70.26       73.09      3.13 o
  -1   6  -9       22.93       21.15      1.17 o
   0   6  -9       17.59       15.09      1.01 o
   1   6  -9       23.92       21.80      1.41 o
   2   6  -9       74.82       74.85      2.13 o
   3   6  -9       28.18       29.21      1.79 o
  -5   7  -9        0.84        3.33      2.42 o
  -4   7  -9        7.20        8.18      2.19 o
  -3   7  -9        8.87        9.07      2.45 o
  -2   7  -9      153.98      150.19      3.55 o
  -1   7  -9       10.94       10.89      1.10 o
   0   7  -9      293.72      294.61      5.34 o
   1   7  -9       11.63       10.76      0.99 o
   2   7  -9      160.40      143.26      3.42 o
   3   7  -9        8.17        5.96      4.18 o
  -4   8  -9        2.14        0.77      1.74 o
  -3   8  -9       99.42       87.02      5.65 o
  -2   8  -9       26.65       24.04      1.95 o
  -1   8  -9      357.01      354.59      6.05 o
   0   8  -9        6.82        8.16      0.99 o
   1   8  -9      358.94      362.22      5.73 o
   2   8  -9       24.90       25.13      1.74 o
   3   8  -9      100.56      105.98      5.42 o
  -4   9  -9       15.78       14.58      4.09 o
  -3   9  -9        4.96        5.20      2.51 o
  -2   9  -9        6.00        5.03      1.79 o
  -1   9  -9       16.60       17.02      1.62 o
   0   9  -9        1.80        4.67      0.93 o
   1   9  -9       17.08       19.61      1.63 o
   2   9  -9        6.55        7.60      1.45 o
   3   9  -9        4.47        1.26      2.19 o
  -4  10  -9        1.86       -2.93      2.47 o
  -3  10  -9        0.81        4.12      3.89 o
  -2  10  -9       30.53       27.88      2.51 o
  -1  10  -9       36.21       35.89      2.77 o
   0  10  -9        0.14        0.28      0.92 o
   1  10  -9       34.16       34.60      2.09 o
   2  10  -9       25.61       25.72      6.03 o
   3  10  -9        0.64        4.25      2.85 o
  -3  11  -9       10.21        9.48      3.09 o
  -2  11  -9        7.93       11.79      2.94 o
  -1  11  -9        5.61        1.39      1.54 o
   0  11  -9       48.94       50.53      2.55 o
   1  11  -9        5.01        4.05      1.96 o
   2  11  -9        9.47        7.65      2.90 o
   3  11  -9       11.28       18.42      4.10 o
  -2  12  -9        5.05        6.85      1.92 o
  -1  12  -9        5.19        4.45      4.47 o
   0  12  -9        0.35        0.33      1.48 o
   1  12  -9        5.14        2.60      2.67 o
   2  12  -9        5.57       13.56      3.72 o
  -1  13  -9        2.13        2.26      2.17 o
   0  13  -9        0.33        2.16      1.63 o
   1  13  -9        2.94        0.15      1.80 o
  -6   0  -8        2.79        5.21      2.38 o
  -5   0  -8        2.06        6.39      2.19 o
  -4   0  -8      153.11      159.56      7.72 o
  -3   0  -8       39.22       41.21      2.92 o
  -2   0  -8     3054.44     3055.95     65.59 o
  -1   0  -8      333.33      336.10      4.28 o
   0   0  -8     4875.34     4741.76     55.14 o
   1   0  -8      335.80      339.59      4.80 o
   2   0  -8     3075.39     3099.08     42.81 o
   3   0  -8       40.83       37.89      2.12 o
   4   0  -8      151.60      156.33      6.70 o
  -6   1  -8        0.10        0.99      2.49 o
  -5   1  -8        7.12        5.72      1.71 o
  -4   1  -8       19.52       15.48      2.37 o
  -3   1  -8       19.72       21.41      1.91 o
  -2   1  -8      419.59      401.97      8.51 o
  -1   1  -8      210.56      215.15      2.26 o
   0   1  -8      663.24      635.41      5.77 o
   1   1  -8      207.12      214.18      2.69 o
   2   1  -8      425.28      405.85      4.22 o
   3   1  -8       20.12       15.92      1.49 o
   4   1  -8       18.70       15.41      1.64 o
  -6   2  -8        1.94        4.22      2.81 o
  -5   2  -8        6.11        4.34      2.64 o
  -4   2  -8       48.73       45.65      2.68 o
  -3   2  -8        3.42        4.20      1.77 o
  -2   2  -8      115.20       97.08      3.30 o
  -1   2  -8       12.35       11.23      0.68 o
   0   2  -8       35.85       32.19      1.01 o
   1   2  -8       12.55       11.87      0.64 o
   2   2  -8      110.26      102.66      1.68 o
   3   2  -8        3.59        3.53      0.80 o
   4   2  -8       48.19       45.04      2.96 o
  -5   3  -8       26.23       21.36      3.98 o
  -4   3  -8       12.09       10.38      1.95 o
  -3   3  -8      402.16      404.95     10.85 o
  -2   3  -8       77.90       75.49      1.91 o
  -1   3  -8      773.62      754.57      8.70 o
   0   3  -8        0.36        0.23      0.40 o
   1   3  -8      779.98      761.64      7.20 o
   2   3  -8       82.35       80.02      1.44 o
   3   3  -8      406.62      406.27     18.41 o
   4   3  -8       12.86       11.20      1.33 o
  -5   4  -8        1.00        0.31      1.43 o
  -4   4  -8       48.71       51.91      5.29 o
  -3   4  -8       40.44       36.63      3.16 o
  -2   4  -8       85.36       77.81      2.16 o
  -1   4  -8      253.74      265.55      3.41 o
   0   4  -8      550.29      556.61      6.33 o
   1   4  -8      259.07      264.12      3.35 o
   2   4  -8       81.05       74.16      1.48 o
   3   4  -8       37.81       35.80      1.98 o
   4   4  -8       51.55       55.77      4.57 o
  -5   5  -8        7.46       10.46      1.87 o
  -4   5  -8        7.10       10.57      1.92 o
  -3   5  -8        0.93        0.67      1.73 o
  -2   5  -8        2.57        4.81      1.17 o
  -1   5  -8      198.48      210.80      2.95 o
   0   5  -8      145.75      145.40      2.57 o
   1   5  -8      204.31      208.61      2.95 o
   2   5  -8        3.08        3.91      0.64 o
   3   5  -8        0.65        0.49      0.97 o
   4   5  -8        7.91        7.61      1.90 o
  -5   6  -8        1.73        3.21      1.66 o
  -4   6  -8       36.72       45.35      3.90 o
  -3   6  -8       49.14       47.32      3.68 o
  -2   6  -8      298.67      288.66      6.74 o
  -1   6  -8      120.37      112.52      2.10 o
   0   6  -8      180.65      175.52      3.68 o
   1   6  -8      116.85      110.97      2.53 o
   2   6  -8      299.03      292.98      7.12 o
   3   6  -8       52.57       47.62      2.24 o
   4   6  -8       38.84       34.07      4.51 o
  -5   7  -8       11.94       16.19      2.50 o
  -4   7  -8        0.01        0.05      1.82 o
  -3   7  -8       24.15       26.72      3.25 o
  -2   7  -8      106.44       99.41      3.01 o
  -1   7  -8      107.71      104.17      3.30 o
   0   7  -8        6.41        5.50      0.81 o
   1   7  -8      105.15      101.34      2.15 o
   2   7  -8      106.05       99.36      2.77 o
   3   7  -8       23.96       31.29      2.25 o
  -4   8  -8        5.06        7.47      2.16 o
  -3   8  -8        1.59        4.59      3.06 o
  -2   8  -8       25.50       25.30      2.65 o
  -1   8  -8      169.67      166.13      3.34 o
   0   8  -8        2.23        1.07      0.93 o
   1   8  -8      167.87      166.60      3.10 o
   2   8  -8       26.90       23.91      1.66 o
   3   8  -8        2.78        7.82      1.97 o
  -4   9  -8        2.24       -0.26      1.98 o
  -3   9  -8       32.18       35.81      4.98 o
  -2   9  -8       45.90       39.26      2.17 o
  -1   9  -8      141.62      136.15      3.95 o
   0   9  -8       10.79        9.60      1.01 o
   1   9  -8      144.22      143.58      3.16 o
   2   9  -8       42.86       40.81      3.43 o
   3   9  -8       33.26       40.47      4.21 o
  -4  10  -8       13.66       16.00      3.03 o
  -3  10  -8       42.40       38.17      4.56 o
  -2  10  -8      102.38       89.16      3.67 o
  -1  10  -8       32.49       28.86      2.49 o
   0  10  -8      176.89      159.57      3.17 o
   1  10  -8       31.09       28.55      1.90 o
   2  10  -8      100.21      103.66      5.14 o
   3  10  -8       43.81       50.80      5.76 o
  -3  11  -8        1.73       -0.27      3.60 o
  -2  11  -8       24.64       21.52      3.49 o
  -1  11  -8       14.00       14.68      2.53 o
   0  11  -8       20.89       18.04      2.03 o
   1  11  -8       13.09       13.14      2.31 o
   2  11  -8       20.43       17.56      2.75 o
   3  11  -8        2.01        2.75      3.00 o
  -2  12  -8        5.66        5.86      3.24 o
  -1  12  -8        7.13        8.58      6.06 o
   0  12  -8        0.34        2.24      1.64 o
   1  12  -8        6.56        5.02      1.91 o
   2  12  -8        4.71        7.40      3.30 o
  -1  13  -8       21.70       17.67      2.91 o
   0  13  -8        4.92        5.67      1.88 o
   1  13  -8       20.61       20.94      2.92 o
  -6   1  -7        3.78        3.83      2.19 o
  -5   1  -7        7.74       10.43      1.78 o
  -4   1  -7      117.66      119.73      3.83 o
  -3   1  -7       59.17       61.03      1.84 o
  -2   1  -7      358.29      351.64      6.22 o
  -1   1  -7      523.27      532.26      5.69 o
   0   1  -7       89.79       92.11      1.34 o
   1   1  -7      558.66      545.58      5.62 o
   2   1  -7      353.52      348.52      3.32 o
   3   1  -7       63.67       64.58      1.69 o
   4   1  -7      119.46      124.67      5.60 o
   5   1  -7        7.16        7.64      2.08 o
  -6   2  -7        3.25        3.68      2.48 o
  -5   2  -7       12.38        9.62      3.63 o
  -4   2  -7       85.08       86.02      3.71 o
  -3   2  -7      100.19      103.03      2.48 o
  -2   2  -7      248.05      266.67      4.75 o
  -1   2  -7      530.53      499.98      5.43 o
   0   2  -7      136.81      136.97      1.81 o
   1   2  -7      533.98      505.02      4.90 o
   2   2  -7      239.54      258.81      2.91 o
   3   2  -7      105.64      108.18      2.22 o
   4   2  -7       84.02       75.57      4.65 o
  -6   3  -7        0.34        3.75      2.94 o
  -5   3  -7        5.74        6.64      1.58 o
  -4   3  -7        4.83        7.27      1.54 o
  -3   3  -7        8.51        7.65      1.35 o
  -2   3  -7      230.55      229.31      4.33 o
  -1   3  -7      237.70      229.95      2.74 o
   0   3  -7      759.00      759.34      7.37 o
   1   3  -7      236.32      228.20      2.95 o
   2   3  -7      248.41      239.38      2.77 o
   3   3  -7       10.06        8.67      1.18 o
   4   3  -7        4.53        3.74      1.29 o
  -5   4  -7        0.88       -1.76      1.30 o
  -4   4  -7       19.58       18.08      2.05 o
  -3   4  -7       58.55       50.78      2.21 o
  -2   4  -7       30.65       28.69      1.50 o
  -1   4  -7      906.22      878.79      9.33 o
   0   4  -7      690.00      698.38      7.30 o
   1   4  -7      917.81      890.05      8.65 o
   2   4  -7       32.05       30.50      1.20 o
   3   4  -7       58.10       52.40      2.97 o
   4   4  -7       22.11       18.67      2.45 o
  -5   5  -7        0.26        1.53      1.34 o
  -4   5  -7       41.97       47.70      3.09 o
  -3   5  -7       34.84       38.28      3.28 o
  -2   5  -7      617.17      618.22      9.98 o
  -1   5  -7       36.43       34.39      1.48 o
   0   5  -7     3248.06     3285.87     33.01 o
   1   5  -7       35.89       33.71      1.09 o
   2   5  -7      635.88      643.22      7.66 o
   3   5  -7       35.20       36.87      1.80 o
   4   5  -7       44.77       41.30      4.35 o
  -5   6  -7        5.08        8.55      2.39 o
  -4   6  -7       10.09       10.26      3.81 o
  -3   6  -7      152.34      155.80      6.08 o
  -2   6  -7       87.36       79.65      3.85 o
  -1   6  -7       87.05       84.45      1.74 o
   0   6  -7       40.25       41.26      1.39 o
   1   6  -7       81.40       80.74      1.70 o
   2   6  -7       85.28       85.85      2.08 o
   3   6  -7      158.81      156.96      3.85 o
   4   6  -7        9.17        9.50      2.93 o
  -5   7  -7        1.80        0.51      1.81 o
  -4   7  -7        3.42        6.31      1.98 o
  -3   7  -7        2.80        0.56      1.89 o
  -2   7  -7      129.89      122.84      3.09 o
  -1   7  -7       14.81       15.12      1.06 o
   0   7  -7       24.42       25.31      1.47 o
   1   7  -7       13.97       16.87      1.28 o
   2   7  -7      133.99      126.51      3.05 o
   3   7  -7        2.10        2.71      1.07 o
  -5   8  -7       11.68       15.00      2.64 o
  -4   8  -7       13.69       13.80      2.48 o
  -3   8  -7       48.32       57.56      4.38 o
  -2   8  -7      106.83       98.72      2.90 o
  -1   8  -7      134.81      136.95      2.90 o
   0   8  -7       66.72       61.54      2.25 o
   1   8  -7      132.19      130.71      2.65 o
   2   8  -7      102.51       98.02      2.79 o
   3   8  -7       45.17       47.83      3.28 o
  -4   9  -7        5.29        4.74      2.11 o
  -3   9  -7       16.32       15.27      2.07 o
  -2   9  -7       37.19       44.15      2.74 o
  -1   9  -7       10.65        9.09      1.31 o
   0   9  -7       10.10       13.74      1.24 o
   1   9  -7       10.86        9.63      1.09 o
   2   9  -7       38.82       44.37      2.43 o
   3   9  -7       16.86       17.77      2.48 o
  -4  10  -7        1.53        2.58      2.09 o
  -3  10  -7       25.17       29.12      3.99 o
  -2  10  -7       48.71       44.61      5.23 o
  -1  10  -7       26.34       25.30      4.35 o
   0  10  -7       37.42       39.61      2.87 o
   1  10  -7       23.10       25.48      2.27 o
   2  10  -7       54.36       46.66      2.65 o
   3  10  -7       24.67       26.54      4.16 o
  -3  11  -7        4.98        9.44      4.95 o
  -2  11  -7       18.78       23.91      2.68 o
  -1  11  -7       18.47       19.36      2.30 o
   0  11  -7       65.96       71.95      3.09 o
   1  11  -7       19.86       21.28      2.24 o
   2  11  -7       21.54       24.65      2.99 o
   3  11  -7        5.49        4.67      3.00 o
  -3  12  -7        5.38        6.25      3.91 o
  -2  12  -7        1.01        1.25      1.44 o
  -1  12  -7       21.21       22.49      3.02 o
   0  12  -7        1.58        1.73      1.16 o
   1  12  -7       21.66       19.47      3.31 o
   2  12  -7        1.79        2.98      2.73 o
   3  12  -7        5.04        7.04      3.35 o
  -2  13  -7        1.92        5.01      1.80 o
  -1  13  -7        1.67        4.08      2.07 o
   0  13  -7        2.52        1.97      1.71 o
   1  13  -7        1.60       -0.65      2.39 o
   2  13  -7        1.15        3.78      3.02 o
  -5   0  -6        0.85        3.41      1.84 o
  -4   0  -6       68.83       77.39      4.60 o
  -3   0  -6      234.06      260.03      8.26 o
  -2   0  -6     1767.36     1777.36     31.37 o
  -1   0  -6     4298.95     4089.63     96.57 o
   0   0  -6     1193.00     1064.43     12.78 o
   1   0  -6     4351.06     4310.12     60.20 o
   2   0  -6     1770.81     1727.52     20.32 o
   3   0  -6      227.36      247.70      8.40 o
  -6   1  -6        0.78        0.66      1.98 o
  -5   1  -6       20.88       20.76      1.99 o
  -4   1  -6       13.53       12.24      1.13 o
  -3   1  -6      124.83      124.48      2.42 o
  -2   1  -6      166.52      175.67      2.62 o
  -1   1  -6      600.77      584.85      6.46 o
   0   1  -6      655.78      629.74      5.77 o
   1   1  -6      615.28      586.42      5.40 o
   2   1  -6      153.73      165.23      1.97 o
   3   1  -6      128.16      130.27      2.37 o
  -6   2  -6        1.08       -0.95      2.23 o
  -5   2  -6        2.69        4.56      1.98 o
  -4   2  -6       37.72       34.97      1.65 o
  -3   2  -6       74.23       77.75      2.20 o
  -2   2  -6      131.11      135.50      3.73 o
  -1   2  -6      587.80      593.17      5.80 o
   0   2  -6     1480.81     1414.65     13.76 o
   1   2  -6      589.62      590.02      5.32 o
   2   2  -6      130.28      129.95      1.76 o
   3   2  -6       70.61       77.02      2.02 o
   4   2  -6       39.31       32.86      2.96 o
   5   2  -6        3.47       -0.08      1.57 o
  -6   3  -6        0.54        1.08      2.52 o
  -5   3  -6        3.18        9.05      2.82 o
  -4   3  -6       25.99       34.08      2.29 o
  -3   3  -6       83.68       86.99      2.21 o
  -2   3  -6      241.15      225.71      5.12 o
  -1   3  -6      296.73      296.71      3.33 o
   0   3  -6      190.11      189.15      2.27 o
   1   3  -6      314.31      312.49      3.19 o
   2   3  -6      242.89      234.75      2.64 o
   3   3  -6       92.28       88.73      2.78 o
   4   3  -6       24.34       24.44      2.89 o
  -6   4  -6        4.81        2.63      2.65 o
  -5   4  -6        6.09        6.87      1.53 o
  -4   4  -6       24.39       18.96      2.03 o
  -3   4  -6        1.64        2.01      0.93 o
  -2   4  -6      123.61      120.54      2.40 o
  -1   4  -6      498.32      480.03      5.37 o
   0   4  -6      440.11      471.22      5.04 o
   1   4  -6      509.29      482.32      5.48 o
   2   4  -6      135.59      131.00      1.82 o
   3   4  -6        2.46        3.27      1.06 o
   4   4  -6       24.31       19.04      1.73 o
  -5   5  -6        1.35        2.61      1.35 o
  -4   5  -6       21.82       22.54      2.27 o
  -3   5  -6        2.81        6.41      1.93 o
  -2   5  -6      116.36      122.28      3.66 o
  -1   5  -6       81.19       80.02      1.69 o
   0   5  -6       13.31       17.10      0.84 o
   1   5  -6       81.43       79.29      2.05 o
   2   5  -6      118.89      128.35      1.91 o
   3   5  -6        3.95        4.23      0.98 o
   4   5  -6       22.69       19.06      1.80 o
  -5   6  -6        0.03        0.16      2.08 o
  -4   6  -6        8.13        5.96      1.80 o
  -3   6  -6       42.60       42.19      3.96 o
  -2   6  -6       15.73       14.83      2.94 o
  -1   6  -6      184.80      192.58      2.81 o
   0   6  -6        0.05       -0.84      0.52 o
   1   6  -6      178.70      186.21      2.70 o
   2   6  -6       19.39       19.55      1.00 o
   3   6  -6       44.02       38.76      1.74 o
   4   6  -6        8.86        6.12      1.40 o
   5   6  -6        0.00        0.23      2.21 o
  -5   7  -6        3.71        5.05      2.93 o
  -4   7  -6       25.23       25.38      2.78 o
  -3   7  -6       38.07       44.59      3.86 o
  -2   7  -6       44.52       42.22      1.96 o
  -1   7  -6      156.82      166.70      2.68 o
   0   7  -6        1.17        3.86      0.74 o
   1   7  -6      159.07      166.28      2.91 o
   2   7  -6       49.71       47.30      1.70 o
   3   7  -6       42.05       47.83      1.98 o
   4   7  -6       27.67       22.04      3.95 o
   5   7  -6        4.13        6.35      2.99 o
  -5   8  -6        3.76        2.67      2.03 o
  -4   8  -6        2.75        6.80      2.29 o
  -3   8  -6        1.01       -1.40      3.51 o
  -2   8  -6        8.97        8.20      1.18 o
  -1   8  -6       24.47       24.42      1.50 o
   0   8  -6       12.19       12.49      1.10 o
   1   8  -6       24.95       26.55      1.47 o
   2   8  -6        9.30        8.63      1.19 o
   3   8  -6        1.16        1.47      1.18 o
   4   8  -6        3.61        2.00      2.46 o
   5   8  -6        3.84        3.59      2.70 o
  -4   9  -6        8.05        9.00      2.21 o
  -3   9  -6        4.69        3.56      3.17 o
  -2   9  -6        4.98        5.08      1.14 o
  -1   9  -6        0.44       -0.62      1.17 o
   0   9  -6      199.62      205.60      3.55 o
   1   9  -6        0.22       -1.10      0.72 o
   2   9  -6        3.70        6.10      1.15 o
   3   9  -6        4.40        6.07      1.50 o
   4   9  -6        8.93        6.38      3.13 o
  -4  10  -6       13.19       14.92      2.63 o
  -3  10  -6        2.56        3.39      2.35 o
  -2  10  -6       32.91       32.73      2.81 o
  -1  10  -6        1.19        1.42      1.35 o
   0  10  -6       28.15       28.40      1.66 o
   1  10  -6        1.26        1.91      1.05 o
   2  10  -6       29.05       30.98      2.17 o
   3  10  -6        2.01        0.48      1.68 o
   4  10  -6       13.31        9.70      3.44 o
  -3  11  -6       14.04       18.97      3.55 o
  -2  11  -6        4.69        6.89      1.82 o
  -1  11  -6       35.17       35.08      2.82 o
   0  11  -6        1.05        1.19      0.95 o
   1  11  -6       32.71       37.39      2.47 o
   2  11  -6        5.48        5.28      2.50 o
   3  11  -6       14.23       13.12      3.57 o
  -3  12  -6        1.22        7.48      3.92 o
  -2  12  -6        4.41        5.29      2.65 o
  -1  12  -6       56.38       57.03      4.03 o
   0  12  -6        2.27        0.34      1.14 o
   1  12  -6       58.64       58.61      6.17 o
   2  12  -6        5.11        1.18      2.60 o
   3  12  -6        0.91        8.08      3.35 o
  -2  13  -6        0.62        1.16      2.05 o
  -1  13  -6        1.30        4.70      2.01 o
   0  13  -6       17.29       18.56      2.46 o
   1  13  -6        1.31       -0.27      1.60 o
   2  13  -6        0.51       -1.99      2.33 o
   0  14  -6        6.33        5.39      2.04 o
  -6   1  -5        0.05        1.78      1.88 o
  -5   1  -5       18.25       19.19      2.81 o
  -4   1  -5        4.90        3.18      1.68 o
  -3   1  -5       87.58       77.89      3.09 o
  -2   1  -5       60.10       58.61      1.47 o
  -1   1  -5     5512.53     5301.15     65.63 o
   0   1  -5      122.49      146.25      1.66 o
   1   1  -5     5534.48     5437.41     47.67 o
   2   1  -5       59.57       57.13      1.28 o
   3   1  -5       90.43       85.46      1.93 o
  -6   2  -5        4.12        2.48      2.30 o
  -5   2  -5        2.64        3.79      1.91 o
  -4   2  -5       99.30       95.12      3.39 o
  -3   2  -5       88.26       92.37      2.02 o
  -2   2  -5     1125.81     1154.41     14.08 o
  -1   2  -5     1364.99     1387.33     12.95 o
   0   2  -5     1941.04     1837.55     16.51 o
   1   2  -5     1378.36     1384.22     12.10 o
   2   2  -5     1172.84     1157.74     11.16 o
   3   2  -5       84.22       88.63      1.68 o
   4   2  -5      104.50      101.81      5.01 o
  -6   3  -5        0.22        1.54      2.51 o
  -5   3  -5        0.18       -0.34      1.84 o
  -4   3  -5       62.31       62.85      2.34 o
  -3   3  -5      101.98       96.59      2.30 o
  -2   3  -5      543.83      537.37     13.35 o
  -1   3  -5      595.61      631.92      6.29 o
   0   3  -5      425.66      383.83      3.96 o
   1   3  -5      600.77      625.57      5.60 o
   2   3  -5      556.26      559.36      5.52 o
   3   3  -5      102.06      100.75      1.67 o
   4   3  -5       61.69       65.92      2.87 o
   5   3  -5        0.51       -0.14      1.42 o
  -6   4  -5        3.86        4.05      4.93 o
  -5   4  -5        7.32        8.54      2.54 o
  -4   4  -5       31.03       35.82      3.10 o
  -3   4  -5        2.42        1.91      0.77 o
  -2   4  -5      164.69      168.12      2.88 o
  -1   4  -5       69.84       69.87      1.23 o
   0   4  -5      228.91      202.11      2.41 o
   1   4  -5       73.86       69.68      1.25 o
   2   4  -5      161.70      164.88      2.00 o
   3   4  -5        1.65       -0.15      0.71 o
   4   4  -5       28.08       28.17      1.82 o
   5   4  -5        7.97        8.49      2.19 o
  -5   5  -5       19.47       24.82      2.32 o
  -4   5  -5        5.67        7.25      1.28 o
  -3   5  -5      135.51      127.10      4.41 o
  -2   5  -5       38.14       42.13      1.43 o
  -1   5  -5      174.47      177.56      2.45 o
   0   5  -5      333.66      372.97      4.06 o
   1   5  -5      157.67      167.61      2.28 o
   2   5  -5       41.43       41.99      1.02 o
   3   5  -5      133.92      128.51      3.14 o
   4   5  -5        6.28        7.47      1.38 o
   5   5  -5       20.27       20.30      3.53 o
  -5   6  -5        2.45        2.90      1.49 o
  -4   6  -5       18.12       19.52      2.13 o
  -3   6  -5      190.01      194.41      6.89 o
  -2   6  -5       25.77       27.21      1.32 o
  -1   6  -5      152.87      147.94      2.68 o
   0   6  -5      168.99      175.03      2.51 o
   1   6  -5      163.28      150.41      2.29 o
   2   6  -5       27.13       30.35      1.08 o
   3   6  -5      196.34      201.37      6.37 o
   4   6  -5       17.59       16.76      2.29 o
   5   6  -5        2.55        3.27      2.27 o
  -5   7  -5        4.04        4.94      2.66 o
  -4   7  -5       15.02       16.84      2.42 o
  -3   7  -5       87.93       85.31      4.59 o
  -2   7  -5       33.56       30.62      1.57 o
  -1   7  -5        5.10        5.06      0.77 o
   0   7  -5       27.84       32.78      1.22 o
   1   7  -5        5.52        5.66      0.70 o
   2   7  -5       34.91       37.23      1.60 o
   3   7  -5       85.71       88.87      3.25 o
   4   7  -5       17.77       14.92      2.46 o
   5   7  -5        4.23        1.96      2.41 o
  -5   8  -5        6.87        6.82      2.74 o
  -4   8  -5       29.80       30.92      3.04 o
  -3   8  -5       77.85       74.58      4.78 o
  -2   8  -5      199.50      193.51      4.28 o
  -1   8  -5       81.08       81.79      2.28 o
   0   8  -5     1015.68     1045.09     10.76 o
   1   8  -5       76.09       76.47      1.87 o
   2   8  -5      201.37      201.73      3.71 o
   3   8  -5       74.28       66.14      2.27 o
   4   8  -5       33.10       31.02      4.77 o
   5   8  -5        5.40        2.96      2.69 o
  -4   9  -5        6.15        4.66      2.05 o
  -3   9  -5       19.74       15.35      1.81 o
  -2   9  -5       41.11       35.28      2.74 o
  -1   9  -5       45.75       43.10      2.18 o
   0   9  -5      152.50      158.70      3.21 o
   1   9  -5       45.92       48.26      1.81 o
   2   9  -5       40.72       41.89      3.29 o
   3   9  -5       21.77       22.89      2.50 o
   4   9  -5        7.03        7.83      2.99 o
  -4  10  -5        2.48        3.36      2.07 o
  -3  10  -5       38.02       31.07      4.12 o
  -2  10  -5        5.22        7.39      1.76 o
  -1  10  -5      148.60      145.23      4.79 o
   0  10  -5       73.56       78.02      2.12 o
   1  10  -5      143.53      144.76      3.62 o
   2  10  -5        6.32        5.08      1.26 o
   3  10  -5       39.95       34.70      2.79 o
   4  10  -5        1.82        6.15      2.99 o
  -4  11  -5        0.06       -3.57      1.79 o
  -3  11  -5        9.16       10.37      3.80 o
  -2  11  -5       14.91       14.58      2.60 o
  -1  11  -5       86.70       89.50      4.05 o
   0  11  -5      120.22      113.69      3.90 o
   1  11  -5       88.26       85.15      3.88 o
   2  11  -5       15.30       11.54      3.76 o
   3  11  -5       10.26       11.48      2.46 o
   4  11  -5        0.10        1.10      2.47 o
  -3  12  -5        3.39        1.68      3.68 o
  -2  12  -5       20.55       22.27      4.42 o
  -1  12  -5        2.20        2.52      1.86 o
   0  12  -5       18.31       21.21      1.92 o
   1  12  -5        2.05        4.18      1.77 o
   2  12  -5       23.00       25.56      4.44 o
   3  12  -5        3.51        6.34      3.27 o
  -2  13  -5        3.34        4.43      1.80 o
  -1  13  -5        6.14        6.30      2.13 o
   0  13  -5        4.76        7.48      1.91 o
   1  13  -5        6.41        3.01      1.72 o
   2  13  -5        3.62       -0.86      2.57 o
  -1  14  -5        6.03        5.67      2.67 o
   0  14  -5        9.28        9.23      2.02 o
   1  14  -5        6.10        1.69      4.48 o
  -4   0  -4      106.23      117.21      3.13 o
  -3   0  -4      986.77      991.26     15.26 o
  -2   0  -4      326.84      323.27      5.40 o
  -1   0  -4    19598.50    18577.82    549.66 o
   0   0  -4     6459.28     6090.36     75.90 o
   1   0  -4    19910.11    18541.58    212.68 o
   2   0  -4      339.80      339.23      7.19 o
   3   0  -4     1021.62     1052.92     28.48 o
  -6   1  -4        3.21        4.15      1.97 o
  -5   1  -4        4.52        6.05      1.48 o
  -4   1  -4       30.63       34.00      1.80 o
  -3   1  -4       30.26       30.33      1.61 o
  -2   1  -4      317.29      319.86      4.69 o
  -1   1  -4     1544.41     1441.83     20.62 o
   0   1  -4     2718.75     2417.64     21.76 o
   1   1  -4     1536.42     1478.29     12.67 o
   2   1  -4      303.45      304.20      5.39 o
   3   1  -4       31.54       31.53      1.13 o
   4   1  -4       29.15       30.03      1.68 o
   5   1  -4        4.17        4.39      1.70 o
  -6   2  -4        2.77        1.51      2.19 o
  -5   2  -4        8.73        6.28      1.55 o
  -4   2  -4       26.81       30.07      2.23 o
  -3   2  -4       97.05       99.95      2.01 o
  -2   2  -4       27.30       27.58      1.08 o
  -1   2  -4      228.59      221.00      2.52 o
   0   2  -4      997.01      873.61      8.12 o
   1   2  -4      224.49      227.06      2.27 o
   2   2  -4       28.17       27.28      0.79 o
   3   2  -4      100.93      104.26      2.24 o
   4   2  -4       27.66       28.29      2.91 o
   5   2  -4        8.01        6.42      1.83 o
  -6   3  -4       13.51       19.29      3.57 o
  -5   3  -4        6.46        6.46      1.53 o
  -4   3  -4      136.16      132.20      4.28 o
  -3   3  -4      126.91      134.32      2.72 o
  -2   3  -4      811.43      777.42     13.88 o
  -1   3  -4      202.12      219.45      2.65 o
   0   3  -4     1589.34     1577.99     14.40 o
   1   3  -4      208.77      219.35      2.24 o
   2   3  -4      821.99      793.23      7.79 o
   3   3  -4      130.92      138.74      2.26 o
   4   3  -4      136.95      132.79      4.16 o
   5   3  -4        6.06        7.88      2.06 o
   6   3  -4       13.69        9.84      2.48 o
  -6   4  -4        2.61        2.26      2.77 o
  -5   4  -4       36.95       43.67      5.73 o
  -4   4  -4       15.90       18.36      1.58 o
  -3   4  -4      582.52      574.53      8.62 o
  -2   4  -4      280.49      292.72      4.38 o
  -1   4  -4      604.71      626.80      6.79 o
   0   4  -4      197.07      183.72      2.11 o
   1   4  -4      601.70      613.66      5.78 o
   2   4  -4      271.87      290.77      3.00 o
   3   4  -4      591.58      607.62      8.53 o
   4   4  -4       16.21       13.57      1.76 o
   5   4  -4       38.04       46.06      3.76 o
   6   4  -4        3.14        1.91      1.68 o
  -6   5  -4        1.27       -1.51      3.86 o
  -5   5  -4        9.18        6.61      2.56 o
  -4   5  -4       11.64       15.21      1.66 o
  -3   5  -4       10.74       13.93      1.69 o
  -2   5  -4       39.99       44.27      1.40 o
  -1   5  -4      282.28      282.47      3.83 o
   0   5  -4      338.93      332.43      3.63 o
   1   5  -4      271.41      283.82      3.20 o
   2   5  -4       39.72       40.85      0.97 o
   3   5  -4       12.23       11.96      1.38 o
   4   5  -4       12.39        8.84      1.34 o
   5   5  -4        8.82       10.85      2.81 o
   6   5  -4        1.24        2.90      1.70 o
  -5   6  -4       41.18       47.65      6.52 o
  -4   6  -4       12.08       13.92      2.48 o
  -3   6  -4      527.26      504.69     11.34 o
  -2   6  -4        4.02        5.55      1.00 o
  -1   6  -4     1116.20     1137.23     12.85 o
   0   6  -4        0.60       -0.41      0.43 o
   1   6  -4     1125.98     1121.32     10.66 o
   2   6  -4        3.42        4.64      0.55 o
   3   6  -4      532.29      528.61     10.47 o
   4   6  -4       10.49       12.40      2.76 o
   5   6  -4       41.67       32.11      4.58 o
  -5   7  -4        1.52        2.68      1.65 o
  -4   7  -4       16.35       15.47      2.32 o
  -3   7  -4       15.47       16.33      3.73 o
  -2   7  -4      150.49      138.39      3.26 o
  -1   7  -4       65.81       64.60      1.71 o
   0   7  -4      849.79      841.01      8.78 o
   1   7  -4       62.20       63.85      1.61 o
   2   7  -4      145.73      145.00      2.86 o
   3   7  -4       16.33       15.20      1.33 o
   4   7  -4       16.32       14.16      2.00 o
   5   7  -4        1.63        0.55      2.36 o
  -5   8  -4        0.98        2.36      1.96 o
  -4   8  -4        0.47        2.81      2.47 o
  -3   8  -4       10.32       13.67      2.59 o
  -2   8  -4        6.09        7.00      1.12 o
  -1   8  -4       33.50       34.43      1.81 o
   0   8  -4      116.26      118.98      2.18 o
   1   8  -4       30.73       33.21      1.58 o
   2   8  -4        6.71        7.39      1.00 o
   3   8  -4       10.85        8.03      1.12 o
   4   8  -4        0.48        2.35      2.37 o
   5   8  -4        1.03        4.06      2.70 o
  -5   9  -4        1.03        3.85      2.37 o
  -4   9  -4        3.48        4.08      2.07 o
  -3   9  -4        1.01        1.39      1.15 o
  -2   9  -4      233.66      240.30      9.60 o
  -1   9  -4       26.12       27.12      1.78 o
   0   9  -4     1053.52     1058.79     13.45 o
   1   9  -4       28.37       27.56      1.36 o
   2   9  -4      240.64      240.82      4.75 o
   3   9  -4        0.39        1.47      1.21 o
   4   9  -4        2.89        3.18      2.51 o
   5   9  -4        0.76        1.20      2.42 o
  -4  10  -4        7.44        3.89      2.18 o
  -3  10  -4       49.41       56.04      5.10 o
  -2  10  -4       30.88       33.38      2.20 o
  -1  10  -4      387.89      391.38      7.46 o
   0  10  -4        6.14        8.14      1.01 o
   1  10  -4      377.77      386.71      6.51 o
   2  10  -4       34.54       36.43      2.09 o
   3  10  -4       52.71       59.27      3.36 o
   4  10  -4        9.14       11.77      3.58 o
  -4  11  -4        4.87        1.40      2.30 o
  -3  11  -4        3.86        1.60      2.53 o
  -2  11  -4        8.58        9.60      3.08 o
  -1  11  -4        5.47        4.30      2.69 o
   0  11  -4       11.05       11.00      1.26 o
   1  11  -4        6.55        5.53      1.69 o
   2  11  -4        8.82        8.55      2.26 o
   3  11  -4        4.08        2.05      1.79 o
   4  11  -4        5.27        3.24      2.81 o
  -3  12  -4        1.36        3.71      2.99 o
  -2  12  -4        1.62        3.26      1.61 o
  -1  12  -4       15.47       19.86      4.74 o
   0  12  -4       11.29       13.41      1.68 o
   1  12  -4       14.40       11.23      2.21 o
   2  12  -4        2.16        1.07      2.95 o
   3  12  -4        1.52        3.38      3.09 o
  -2  13  -4       22.48       24.46      3.00 o
  -1  13  -4        3.73        5.06      2.24 o
   0  13  -4        8.57        6.55      1.81 o
   1  13  -4        4.56        6.00      1.93 o
   2  13  -4       20.29       19.04      4.05 o
  -1  14  -4        0.52        3.26      2.33 o
   0  14  -4        3.12        2.84      1.75 o
   1  14  -4        0.30        1.70      1.81 o
  -5   1  -3       50.31       42.80      2.78 o
  -4   1  -3        1.93        1.49      0.90 o
  -3   1  -3      699.08      707.63     11.31 o
  -2   1  -3      197.96      193.57      3.62 o
  -1   1  -3     9974.13     9743.74    139.47 o
   0   1  -3        8.06       10.82      0.39 o
   1   1  -3     9806.06     9430.32     87.15 o
   2   1  -3      207.03      202.80      2.83 o
   3   1  -3      683.72      691.98     14.28 o
   4   1  -3        1.13       -0.02      1.05 o
   5   1  -3       49.47       52.92      3.30 o
   6   1  -3        0.16        1.05      1.71 o
  -6   2  -3        5.26        3.65      2.36 o
  -5   2  -3       19.32       18.93      4.09 o
  -4   2  -3      202.16      202.02      5.38 o
  -3   2  -3      167.98      178.26      3.84 o
  -2   2  -3      955.96      935.51     10.72 o
  -1   2  -3      557.98      548.58      6.43 o
   0   2  -3       62.11       65.79      0.97 o
   1   2  -3      541.57      541.94      5.09 o
   2   2  -3     1005.44      955.98     12.06 o
   3   2  -3      162.35      169.90      6.53 o
   4   2  -3      202.24      219.47      7.99 o
   5   2  -3       17.13       15.59      2.50 o
   6   2  -3        5.30        7.26      2.06 o
  -6   3  -3        1.81        3.46      2.68 o
  -5   3  -3       12.39       14.53      2.02 o
  -4   3  -3        9.34        9.46      1.65 o
  -3   3  -3       12.32       12.67      0.85 o
  -2   3  -3      182.22      177.95      3.94 o
  -1   3  -3      292.93      289.99      3.30 o
   0   3  -3       54.47       54.23      0.89 o
   1   3  -3      299.61      299.67      2.76 o
   2   3  -3      178.45      185.04      2.17 o
   3   3  -3       13.53       13.68      0.77 o
   4   3  -3       11.71       10.30      1.20 o
   5   3  -3       12.25       16.88      2.66 o
   6   3  -3        1.07        0.41      1.88 o
  -6   4  -3        1.64       -1.94      2.55 o
  -5   4  -3        4.96        3.45      1.50 o
  -4   4  -3       76.53       88.29      2.81 o
  -3   4  -3       55.52       57.32      2.07 o
  -2   4  -3      539.29      526.13      7.24 o
  -1   4  -3      172.83      178.97      2.39 o
   0   4  -3     2636.23     2679.32     22.89 o
   1   4  -3      172.37      182.29      1.95 o
   2   4  -3      539.22      536.06      5.52 o
   3   4  -3       61.99       62.56      1.45 o
   4   4  -3       81.07       92.46      3.51 o
   5   4  -3        3.90        2.82      1.57 o
   6   4  -3        1.62        5.92      2.24 o
  -6   5  -3        0.82       -0.17      2.51 o
  -5   5  -3       15.77       18.94      2.38 o
  -4   5  -3       23.75       29.74      2.02 o
  -3   5  -3      344.77      347.91      5.91 o
  -2   5  -3       10.94       13.64      0.87 o
  -1   5  -3     1618.62     1671.90     17.35 o
   0   5  -3      113.81      110.71      1.56 o
   1   5  -3     1610.27     1678.96     15.34 o
   2   5  -3       11.49       13.35      0.65 o
   3   5  -3      343.26      334.82      7.12 o
   4   5  -3       23.71       27.16      1.94 o
   5   5  -3       15.27       18.26      2.91 o
   6   5  -3        0.82        2.84      1.54 o
  -5   6  -3       17.40       17.45      2.61 o
  -4   6  -3       28.70       29.00      2.28 o
  -3   6  -3       30.50       32.42      3.00 o
  -2   6  -3      130.39      132.73      2.52 o
  -1   6  -3      322.28      351.55      4.67 o
   0   6  -3        4.61        4.38      0.48 o
   1   6  -3      315.46      348.43      3.85 o
   2   6  -3      125.66      125.05      1.84 o
   3   6  -3       29.53       26.04      1.74 o
   4   6  -3       30.45       22.41      1.98 o
   5   6  -3       19.26       18.74      3.44 o
  -5   7  -3        4.49        7.71      1.91 o
  -4   7  -3       10.95        8.49      1.98 o
  -3   7  -3       35.66       34.75      3.00 o
  -2   7  -3       41.17       33.43      1.63 o
  -1   7  -3       61.18       66.84      2.31 o
   0   7  -3      248.11      236.84      2.96 o
   1   7  -3       67.38       70.56      1.46 o
   2   7  -3       40.67       38.21      1.81 o
   3   7  -3       35.83       38.47      2.35 o
   4   7  -3       10.85        9.73      2.71 o
   5   7  -3        4.90        6.30      2.45 o
  -5   8  -3       13.29       15.82      2.53 o
  -4   8  -3       22.99       27.25      4.25 o
  -3   8  -3       32.09       37.16      5.50 o
  -2   8  -3      120.06      119.48      3.19 o
  -1   8  -3       71.62       77.74      2.17 o
   0   8  -3       81.50       81.83      1.76 o
   1   8  -3       71.42       73.91      1.81 o
   2   8  -3      119.40      124.57      3.63 o
   3   8  -3       30.93       36.36      2.28 o
   4   8  -3       23.59       24.08      4.09 o
   5   8  -3       14.01        7.37      3.01 o
  -5   9  -3        3.53        1.73      2.05 o
  -4   9  -3       15.93       22.84      2.92 o
  -3   9  -3       15.39       17.20      1.84 o
  -2   9  -3       75.05       76.72      2.92 o
  -1   9  -3       32.26       30.90      1.96 o
   0   9  -3        2.46        4.46      0.93 o
   1   9  -3       33.41       31.53      1.79 o
   2   9  -3       77.45       76.51      2.59 o
   3   9  -3       16.86       17.64      1.90 o
   4   9  -3       14.47       11.86      3.53 o
   5   9  -3        2.97        0.71      2.67 o
  -4  10  -3        6.69       10.53      2.57 o
  -3  10  -3       32.16       34.24      4.22 o
  -2  10  -3        6.50        8.59      1.42 o
  -1  10  -3      136.85      140.77      3.86 o
   0  10  -3        0.46        0.23      0.86 o
   1  10  -3      130.73      135.49      3.04 o
   2  10  -3        6.97        5.71      1.17 o
   3  10  -3       29.04       24.87      2.90 o
   4  10  -3        5.95        1.77      2.23 o
  -4  11  -3        0.65        3.86      2.33 o
  -3  11  -3       34.56       36.50      6.76 o
  -2  11  -3       80.04       78.80      6.74 o
  -1  11  -3      102.23       93.65      3.78 o
   0  11  -3       64.31       62.36      2.20 o
   1  11  -3      107.04      101.13      4.09 o
   2  11  -3       74.12       79.10      3.62 o
   3  11  -3       35.13       34.12      3.55 o
   4  11  -3        0.61       -0.22      2.54 o
  -3  12  -3        3.17        0.41      2.70 o
  -2  12  -3       15.09       21.30      2.72 o
  -1  12  -3        3.14        4.46      2.14 o
   0  12  -3      105.90      117.30      3.53 o
   1  12  -3        2.77        0.84      1.41 o
   2  12  -3       16.40       17.36      2.76 o
   3  12  -3        2.80        6.33      3.54 o
  -2  13  -3        2.23        1.08      1.59 o
  -1  13  -3        5.01        5.76      2.02 o
   0  13  -3       34.62       34.41      2.70 o
   1  13  -3        4.39        3.36      1.81 o
   2  13  -3        1.73       -1.84      2.67 o
  -1  14  -3        2.44       -0.68      2.07 o
   0  14  -3        5.25        6.54      1.88 o
   1  14  -3        2.13        2.78      1.93 o
  -5   0  -2       32.09       22.86      3.69 o
  -4   0  -2       75.01       82.46      5.17 o
  -3   0  -2      248.74      277.20      9.99 o
  -2   0  -2     2028.09     1916.47    240.65 o
  -1   0  -2     2758.84     2674.45     38.63 o
   0   0  -2      170.96      154.33      2.45 o
   1   0  -2     2671.96     2570.19     69.56 o
  -6   1  -2        5.95        7.47      2.94 o
  -5   1  -2        5.26        3.83      1.44 o
  -4   1  -2        5.01        5.45      0.90 o
  -3   1  -2       80.99       71.52      2.72 o
  -2   1  -2      807.03      857.43     11.54 o
  -1   1  -2      706.30      652.68      9.76 o
   0   1  -2      224.35      263.99      2.63 o
   1   1  -2      735.64      668.52      6.95 o
   2   1  -2      839.69      901.54     26.52 o
   3   1  -2       85.49       75.58      2.23 o
   4   1  -2        5.10        3.28      0.87 o
   5   1  -2        6.09        8.51      1.64 o
   6   1  -2        5.12        4.34      1.87 o
  -6   2  -2        0.13        1.85      2.12 o
  -5   2  -2        8.45       10.49      1.78 o
  -4   2  -2       48.92       44.72      2.52 o
  -3   2  -2       61.91       59.13      2.05 o
  -2   2  -2      931.31      945.77     14.69 o
  -1   2  -2      286.26      266.80      3.77 o
   0   2  -2     1887.71     1825.92     15.06 o
   1   2  -2      287.30      274.50      2.83 o
   2   2  -2      923.37      959.15     16.75 o
   3   2  -2       65.29       63.89      1.84 o
   4   2  -2       51.76       51.16      3.21 o
   5   2  -2        7.89        7.95      1.86 o
   6   2  -2        0.16        1.19      1.53 o
  -6   3  -2        1.43        6.25      2.79 o
  -5   3  -2        5.64        6.56      1.62 o
  -4   3  -2        9.40       11.33      1.96 o
  -3   3  -2       46.13       51.75      2.14 o
  -2   3  -2      158.65      158.12      3.26 o
  -1   3  -2      916.93      880.45      9.79 o
   0   3  -2     4259.67     4240.31     33.06 o
   1   3  -2      913.36      894.16      7.67 o
   2   3  -2      173.38      164.03      2.18 o
   3   3  -2       47.62       51.05      1.70 o
   4   3  -2       11.00       12.26      2.00 o
   5   3  -2        4.91        5.59      1.77 o
   6   3  -2        1.51        5.82      2.15 o
  -6   4  -2        4.86        1.07      2.96 o
  -5   4  -2       46.13       49.19      3.31 o
  -4   4  -2       17.41       17.13      1.49 o
  -3   4  -2       80.89       72.34      2.36 o
  -2   4  -2      176.59      172.48      2.64 o
  -1   4  -2     2097.18     2284.10     23.33 o
   0   4  -2     3064.23     3265.76     24.75 o
   1   4  -2     2127.52     2327.45     18.07 o
   2   4  -2      186.45      179.22      2.19 o
   3   4  -2       82.26       76.01      1.92 o
   4   4  -2       16.01       11.58      1.48 o
   5   4  -2       41.74       49.10      2.73 o
   6   4  -2        4.65        3.02      1.93 o
  -6   5  -2        1.74        2.11      2.58 o
  -5   5  -2        1.64       -0.02      1.40 o
  -4   5  -2       30.52       31.55      2.15 o
  -3   5  -2       21.11       19.76      1.35 o
  -2   5  -2      279.65      277.79      4.08 o
  -1   5  -2      394.45      403.34      4.71 o
   0   5  -2       12.67       12.00      0.50 o
   1   5  -2      400.37      402.14      3.81 o
   2   5  -2      276.65      280.19      3.45 o
   3   5  -2       20.75       19.11      1.29 o
   4   5  -2       34.14       34.38      2.03 o
   5   5  -2        1.97        9.37      2.07 o
   6   5  -2        1.76        3.97      1.85 o
  -5   6  -2       15.17       16.93      3.58 o
  -4   6  -2        8.79        5.89      1.44 o
  -3   6  -2       40.99       51.44      3.71 o
  -2   6  -2       32.33       32.43      1.18 o
  -1   6  -2       54.12       55.67      1.45 o
   0   6  -2       20.05       25.01      0.86 o
   1   6  -2       59.87       61.30      1.21 o
   2   6  -2       36.58       36.01      0.99 o
   3   6  -2       48.87       51.36      2.76 o
   4   6  -2        7.29        8.46      1.48 o
   5   6  -2       16.34       20.90      3.52 o
  -5   7  -2        2.08        3.18      1.40 o
  -4   7  -2        7.90        4.15      1.85 o
  -3   7  -2       47.11       45.37      3.34 o
  -2   7  -2      238.75      218.26      4.39 o
  -1   7  -2       61.07       57.35      1.57 o
   0   7  -2      448.91      508.09      5.33 o
   1   7  -2       58.44       52.82      1.27 o
   2   7  -2      232.24      225.02      3.72 o
   3   7  -2       43.26       44.30      2.30 o
   4   7  -2        8.13       11.06      2.71 o
   5   7  -2        3.13        4.99      2.62 o
  -5   8  -2        0.83        1.40      1.42 o
  -4   8  -2        3.16        2.61      1.94 o
  -3   8  -2       34.12       34.12      3.17 o
  -2   8  -2       23.55       24.01      1.66 o
  -1   8  -2      142.81      138.28      2.69 o
   0   8  -2       36.00       40.03      1.42 o
   1   8  -2      142.62      132.95      2.32 o
   2   8  -2       23.31       23.78      1.88 o
   3   8  -2       33.03       31.47      1.83 o
   4   8  -2        4.33        3.05      2.42 o
   5   8  -2        0.59       -0.80      2.28 o
  -5   9  -2        1.45        4.42      1.71 o
  -4   9  -2        0.96       -0.10      1.81 o
  -3   9  -2        8.50        5.74      1.32 o
  -2   9  -2      144.94      132.94      4.81 o
  -1   9  -2       58.24       52.64      2.22 o
   0   9  -2       74.13       82.69      2.29 o
   1   9  -2       54.45       52.50      1.63 o
   2   9  -2      127.43      130.01      3.87 o
   3   9  -2        7.28        8.99      2.11 o
   4   9  -2        1.04        0.51      2.09 o
   5   9  -2        2.14        1.98      2.65 o
  -4  10  -2        1.05        0.32      1.88 o
  -3  10  -2       13.30       10.06      2.98 o
  -2  10  -2        0.21       -0.36      1.10 o
  -1  10  -2       47.67       43.95      2.42 o
   0  10  -2       23.56       28.36      1.66 o
   1  10  -2       46.01       41.91      1.95 o
   2  10  -2        0.45       -0.26      0.92 o
   3  10  -2       11.66        8.45      1.83 o
   4  10  -2        1.91        2.65      2.57 o
  -4  11  -2        7.44        7.11      2.51 o
  -3  11  -2        1.25       -0.35      1.97 o
  -2  11  -2       28.89       27.51      2.60 o
  -1  11  -2        7.34        6.94      1.61 o
   0  11  -2        5.13        5.00      1.27 o
   1  11  -2        6.37        6.66      1.25 o
   2  11  -2       30.79       27.98      2.55 o
   3  11  -2        0.66        1.87      1.81 o
   4  11  -2        6.72        7.58      3.26 o
  -3  12  -2       18.72       16.57      4.44 o
  -2  12  -2       30.31       34.22      3.24 o
  -1  12  -2       13.08       18.63      2.30 o
   0  12  -2       89.02       84.31      3.01 o
   1  12  -2       13.06       16.12      2.41 o
   2  12  -2       29.29       30.19      3.38 o
   3  12  -2       19.46       17.99      4.36 o
  -2  13  -2        5.18        8.68      2.15 o
  -1  13  -2       19.89       22.08      4.20 o
   0  13  -2        4.72        7.34      1.70 o
   1  13  -2       17.53       24.84      5.41 o
   2  13  -2        5.33        3.33      3.04 o
  -1  14  -2        8.34        6.87      2.91 o
   0  14  -2        4.97        4.60      1.84 o
   1  14  -2        9.38        6.16      2.12 o
  -6   1  -1        2.94        4.88      2.66 o
  -5   1  -1        7.37        7.47      1.39 o
  -4   1  -1       75.15       72.02      1.84 o
  -3   1  -1       48.18       51.99      1.34 o
  -2   1  -1      333.16      339.51      4.49 o
  -1   1  -1     3244.07     3150.37     52.99 o
   0   1  -1        2.69        2.69      0.18 o
   1   1  -1     3215.94     3037.48     47.16 o
   2   1  -1      330.34      346.53      6.90 o
   5   1  -1        7.96        5.19      1.49 o
   6   1  -1        2.96        0.84      1.54 o
  -6   2  -1        1.29        2.72      2.31 o
  -5   2  -1       38.41       42.72      3.10 o
  -4   2  -1       75.72       74.22      2.42 o
  -3   2  -1      551.67      540.66      7.97 o
  -2   2  -1      343.54      370.54      5.52 o
  -1   2  -1     3450.60     3373.88     41.74 o
   0   2  -1     5541.13     5611.87     45.76 o
   1   2  -1     3515.67     3351.60     30.66 o
   2   2  -1      340.53      371.47      8.97 o
   3   2  -1      563.82      585.62     23.43 o
   4   2  -1       73.07       80.92      3.83 o
   5   2  -1       41.68       44.83      3.25 o
   6   2  -1        1.26       -1.52      1.51 o
  -6   3  -1        1.45        0.46      1.57 o
  -5   3  -1        8.11       10.13      1.86 o
  -4   3  -1       25.61       28.82      2.43 o
  -3   3  -1      110.94      114.74      2.70 o
  -2   3  -1      169.11      174.03      3.49 o
  -1   3  -1      397.74      396.23      4.28 o
   0   3  -1       83.22       82.99      0.97 o
   1   3  -1      389.41      391.29      3.54 o
   2   3  -1      172.80      174.87      2.44 o
   3   3  -1      111.76      113.35      3.43 o
   4   3  -1       27.43       29.36      2.63 o
   5   3  -1        9.74        6.41      1.90 o
   6   3  -1        1.79        1.70      1.76 o
  -6   4  -1        1.80        0.78      1.95 o
  -5   4  -1       13.37       18.33      2.38 o
  -4   4  -1       20.90       20.82      2.28 o
  -3   4  -1      177.66      172.19      3.90 o
  -2   4  -1       13.87       15.94      1.07 o
  -1   4  -1      292.24      304.22      3.57 o
   0   4  -1      208.89      220.65      2.08 o
   1   4  -1      295.71      305.55      2.78 o
   2   4  -1       12.59       13.79      1.06 o
   3   4  -1      172.58      172.14      2.97 o
   4   4  -1       24.81       24.88      4.76 o
   5   4  -1       13.52        9.62      2.28 o
   6   4  -1        1.74        4.37      1.93 o
  -6   5  -1        1.81        1.82      2.20 o
  -5   5  -1        6.57        4.50      1.60 o
  -4   5  -1      185.03      190.47      4.69 o
  -3   5  -1        2.42        0.15      0.81 o
  -2   5  -1      945.97      941.65     11.74 o
  -1   5  -1      276.91      311.80      3.83 o
   0   5  -1      783.77      822.65      6.62 o
   1   5  -1      302.06      312.36      3.07 o
   2   5  -1      959.34      963.51      9.44 o
   3   5  -1        3.60        2.07      0.66 o
   4   5  -1      176.21      188.97      4.69 o
   5   5  -1        7.75        4.25      1.64 o
   6   5  -1        1.58        6.32      1.99 o
  -5   6  -1       22.68       20.47      2.51 o
  -4   6  -1       88.32       94.65      3.74 o
  -3   6  -1       36.79       40.53      3.22 o
  -2   6  -1      373.12      387.46      4.77 o
  -1   6  -1      519.43      567.50      6.82 o
   0   6  -1      225.34      242.30      2.88 o
   1   6  -1      517.21      540.37      5.54 o
   2   6  -1      373.96      404.70      4.44 o
   3   6  -1       36.25       39.14      2.60 o
   4   6  -1       86.81       96.92      4.30 o
   5   6  -1       21.92       21.52      3.84 o
  -5   7  -1        4.50        4.89      1.50 o
  -4   7  -1       58.58       61.91      3.75 o
  -3   7  -1        1.03        1.24      1.64 o
  -2   7  -1       46.87       47.30      1.88 o
  -1   7  -1       58.00       61.87      1.64 o
   0   7  -1       59.12       59.61      1.31 o
   1   7  -1       58.62       58.85      1.32 o
   2   7  -1       45.72       50.66      1.48 o
   3   7  -1        2.00        1.07      0.97 o
   4   7  -1       55.25       53.93      4.84 o
   5   7  -1        3.54        6.79      2.74 o
  -5   8  -1        4.50        2.48      1.72 o
  -4   8  -1       44.89       45.14      3.67 o
  -3   8  -1       94.26       99.08      3.14 o
  -2   8  -1       13.79       12.69      2.36 o
  -1   8  -1      746.54      787.22      9.53 o
   0   8  -1        2.42        4.20      0.67 o
   1   8  -1      755.88      777.10      7.88 o
   2   8  -1       12.03       13.40      1.40 o
   3   8  -1       97.48      100.64      2.91 o
   4   8  -1       46.87       39.47      3.11 o
   5   8  -1        4.93        2.83      2.39 o
  -5   9  -1        8.74        8.00      1.90 o
  -4   9  -1        0.15       -1.57      2.57 o
  -3   9  -1       41.00       44.53      2.43 o
  -2   9  -1       22.89       21.41      1.73 o
  -1   9  -1      117.07      122.87      2.90 o
   0   9  -1      190.29      203.66      3.71 o
   1   9  -1      108.78      117.36      2.47 o
   2   9  -1       23.10       21.30      1.54 o
   3   9  -1       41.01       44.82      2.58 o
   4   9  -1        0.17       -0.33      1.89 o
   5   9  -1        9.96        6.29      3.09 o
  -4  10  -1       19.59       21.34      3.01 o
  -3  10  -1       11.00        6.70      1.62 o
  -2  10  -1       67.22       68.89      2.84 o
  -1  10  -1      109.61      117.25      3.43 o
   0  10  -1      157.91      151.53      3.27 o
   1  10  -1      110.60      114.53      2.75 o
   2  10  -1       62.08       63.04      2.53 o
   3  10  -1       11.37        8.26      2.11 o
   4  10  -1       18.88       20.87      4.37 o
  -4  11  -1        4.25        3.21      2.13 o
  -3  11  -1       12.45       13.44      2.77 o
  -2  11  -1       74.18       85.60      3.85 o
  -1  11  -1      115.61      118.25      3.64 o
   0  11  -1       98.92      105.48      2.78 o
   1  11  -1      119.33      120.70      5.12 o
   2  11  -1       77.53       75.50      3.04 o
   3  11  -1       11.81       10.50      2.45 o
   4  11  -1        4.33        3.62      2.70 o
  -3  12  -1        9.92        9.12      2.68 o
  -2  12  -1       11.78        4.66      2.10 o
  -1  12  -1       19.28       18.58      3.28 o
   0  12  -1        0.51        1.66      1.21 o
   1  12  -1       20.79       24.57      4.92 o
   2  12  -1        8.98        6.32      2.25 o
   3  12  -1        9.57        4.21      3.51 o
  -3  13  -1        0.50        2.33      3.12 o
  -2  13  -1        4.45        2.63      3.58 o
  -1  13  -1       21.92       26.34      4.94 o
   0  13  -1        6.27        8.04      1.73 o
   1  13  -1       20.26       21.20      2.84 o
   2  13  -1        4.78        3.41      2.97 o
   3  13  -1        0.34       -1.56      2.89 o
  -1  14  -1        8.90        4.85      2.57 o
   0  14  -1       14.72       11.17      2.19 o
   1  14  -1        9.30        9.58      2.95 o
  -6   0   0       16.76        8.85      3.23 o
  -5   0   0        0.05       -2.44      1.34 o
  -4   0   0       61.07       59.85      4.55 o
  -3   0   0        0.01       -1.63      0.89 o
  -2   0   0     9494.23     9112.35    242.60 o
  -1   0   0        0.01       -1.22      0.61 o
  -6   1   0        0.01       -0.37      1.98 o
  -5   1   0       15.11       15.86      2.29 o
  -4   1   0        0.02       -1.08      0.54 o
  -3   1   0      314.60      319.37      4.54 o
  -2   1   0        0.04       -0.25      0.49 o
  -1   1   0     1556.10     1436.03     20.73 o
   0   1   0        0.00       -0.14      0.07 o
   1   1   0     1603.98     1508.17     38.78 o
   6   1   0        0.01       -1.93      1.39 o
  -6   2   0       14.02       12.09      3.39 o
  -5   2   0        0.10        0.54      0.93 o
  -4   2   0       57.90       69.43      3.23 o
  -3   2   0        0.01       -1.77      1.71 o
  -2   2   0      304.45      281.84      4.84 o
  -1   2   0        0.02       -0.56      0.28 o
   0   2   0     3452.39     3731.80     28.74 o
   1   2   0        0.02       -0.92      0.46 o
   2   2   0      314.85      295.68      4.93 o
   3   2   0        0.01        0.76      1.25 o
   4   2   0       57.24       66.48      3.48 o
   5   2   0        0.10        1.51      1.21 o
   6   2   0       14.02       11.91      2.39 o
  -6   3   0        0.01        0.84      2.03 o
  -5   3   0       87.22       88.99      4.45 o
  -4   3   0        0.07        0.26      0.87 o
  -3   3   0      436.94      446.58      7.58 o
  -2   3   0        0.02       -0.14      0.56 o
  -1   3   0      978.04      994.92     10.18 o
   0   3   0        0.07       -0.42      0.21 o
   1   3   0      987.57     1006.03     10.82 o
   2   3   0        0.02       -0.71      0.35 o
   3   3   0      447.88      457.35      9.68 o
   4   3   0        0.07       -1.52      1.19 o
   5   3   0       86.98      101.69      5.15 o
   6   3   0        0.01        0.77      1.61 o
  -6   4   0        7.60        3.57      2.48 o
  -5   4   0        0.05        0.14      1.48 o
  -4   4   0      208.16      206.50      4.18 o
  -3   4   0        0.00       -0.11      0.72 o
  -2   4   0     1562.32     1633.44     18.06 o
  -1   4   0        0.02       -0.52      0.29 o
   0   4   0       48.41       72.99      0.94 o
   1   4   0        0.02       -0.49      0.25 o
   2   4   0     1547.73     1626.89     17.40 o
   3   4   0        0.00        0.19      0.90 o
   4   4   0      206.86      217.36      5.79 o
   5   4   0        0.05       -0.37      1.49 o
   6   4   0        7.95        7.38      2.22 o
  -6   5   0        0.02        2.24      1.97 o
  -5   5   0        0.08        2.92      1.73 o
  -4   5   0        0.07        1.90      1.15 o
  -3   5   0      214.89      228.06      4.46 o
  -2   5   0        0.01       -0.60      0.56 o
  -1   5   0      253.45      258.38      3.26 o
   0   5   0        0.00       -0.54      0.27 o
   1   5   0      251.20      250.02      2.59 o
   2   5   0        0.01        5.17      1.27 o
   3   5   0      212.55      232.28      6.04 o
   4   5   0        0.07       -0.80      1.30 o
   5   5   0        0.06        3.03      1.43 o
   6   5   0        0.02        3.04      1.61 o
  -5   6   0        0.01       -0.51      1.23 o
  -4   6   0      225.51      235.12     10.23 o
  -3   6   0        0.02        0.67      1.49 o
  -2   6   0      801.91      828.74      8.62 o
  -1   6   0        0.03       -0.64      0.49 o
   0   6   0      479.48      491.72      4.85 o
   1   6   0        0.04       -0.73      0.37 o
   2   6   0      797.97      825.89      8.35 o
   3   6   0        0.02        0.19      0.96 o
   4   6   0      227.76      241.53      7.43 o
   5   6   0        0.01        2.49      2.33 o
  -5   7   0        5.76        4.51      2.13 o
  -4   7   0        0.08        0.36      1.63 o
  -3   7   0       19.08       15.80      2.32 o
  -2   7   0        0.09       -0.39      0.68 o
  -1   7   0      282.81      288.07      4.36 o
   0   7   0        0.02       -0.52      0.46 o
   1   7   0      289.98      294.65      3.43 o
   2   7   0        0.09       -0.68      0.56 o
   3   7   0       19.02       11.40      1.37 o
   4   7   0        0.08       -0.98      1.89 o
   5   7   0        5.87        3.45      2.41 o
  -5   8   0        0.01       -0.42      1.34 o
  -4   8   0        7.93        5.09      2.06 o
  -3   8   0        0.05       -0.13      1.30 o
  -2   8   0        6.64        5.28      1.05 o
  -1   8   0        0.04       -1.51      0.76 o
   0   8   0      261.61      266.86      3.54 o
   1   8   0        0.04       -0.87      0.65 o
   2   8   0        7.16        4.97      0.99 o
   3   8   0        0.05       -0.20      1.12 o
   4   8   0        8.20        3.67      1.66 o
   5   8   0        0.01       -1.94      2.06 o
  -5   9   0        2.78        1.45      1.59 o
  -4   9   0        0.03        0.22      1.75 o
  -3   9   0       60.08       60.26      3.80 o
  -2   9   0        0.04       -1.17      1.16 o
  -1   9   0      653.86      654.72      9.06 o
   0   9   0        0.04       -0.35      0.80 o
   1   9   0      653.87      636.22      7.48 o
   2   9   0        0.04       -1.47      0.74 o
   3   9   0       61.40       57.83      2.82 o
   4   9   0        0.03       -1.58      1.78 o
   5   9   0        2.71        3.91      2.82 o
  -4  10   0       18.75       20.65      2.86 o
  -3  10   0        0.03       -0.97      1.26 o
  -2  10   0      317.92      303.79      6.39 o
  -1  10   0        0.12       -1.24      1.59 o
   0  10   0      562.44      570.30      9.81 o
   1  10   0        0.12       -1.06      0.83 o
   2  10   0      322.33      311.55      6.37 o
   3  10   0        0.03        0.57      1.25 o
   4  10   0       19.24       18.56      4.06 o
  -4  11   0        0.02        0.09      1.91 o
  -3  11   0       24.90       28.74      3.56 o
  -2  11   0        0.07        2.02      2.22 o
  -1  11   0       53.67       58.11      2.95 o
   0  11   0        0.21       -0.28      0.96 o
   1  11   0       52.96       59.72      2.65 o
   2  11   0        0.07        0.84      1.20 o
   3  11   0       24.75       24.77      3.27 o
   4  11   0        0.02       -1.75      2.03 o
  -3  12   0        0.02       -0.92      2.14 o
  -2  12   0        6.38       10.91      2.25 o
  -1  12   0        0.05       -0.01      1.31 o
   0  12   0       17.10       14.73      1.64 o
   1  12   0        0.06       -0.07      1.54 o
   2  12   0        6.25       11.83      2.56 o
   3  12   0        0.02        1.30      2.93 o
  -3  13   0       23.81       31.91      8.06 o
  -2  13   0        0.02       -1.63      1.46 o
  -1  13   0       17.98       22.65      3.13 o
   0  13   0        0.02        0.04      1.51 o
   1  13   0       17.83       18.88      2.74 o
   2  13   0        0.02        1.57      2.77 o
   3  13   0       23.73       32.16      5.35 o
  -1  14   0        0.00        3.04      2.41 o
   0  14   0        7.73        6.09      1.93 o
   1  14   0        0.00        1.96      1.84 o
  -6   1   1        3.03        2.88      2.25 o
  -5   1   1        7.64        7.61      1.55 o
  -4   1   1       73.70       74.07      1.94 o
  -3   1   1       49.11       56.06      2.03 o
  -2   1   1      336.64      343.14      4.63 o
  -1   1   1     3241.27     3171.40     36.76 o
   0   1   1        2.60        2.87      0.30 o
   1   1   1     3218.78     3242.32     84.44 o
  -6   2   1        1.33        3.42      2.40 o
  -5   2   1       40.40       48.01      2.97 o
  -4   2   1       74.75       76.75      2.31 o
  -3   2   1      559.53      551.48      7.52 o
  -2   2   1      351.53      372.09      5.08 o
  -1   2   1     3528.44     3312.34     38.36 o
   0   2   1     5541.25     5723.07     45.54 o
   1   2   1     3437.78     3336.77     34.56 o
   2   2   1      332.84      362.43     10.24 o
   3   2   1      556.04      546.62     15.69 o
   4   2   1       73.98       73.58      3.62 o
   5   2   1       39.58       40.13      2.92 o
   6   2   1        1.22        1.22      1.70 o
  -6   3   1        1.86        2.14      1.97 o
  -5   3   1        9.80       10.71      2.23 o
  -4   3   1       27.77       29.60      1.94 o
  -3   3   1      112.03      117.43      2.21 o
  -2   3   1      171.69      173.98      3.16 o
  -1   3   1      389.30      386.15      3.80 o
   0   3   1       83.31       83.09      0.94 o
   1   3   1      397.90      395.02      4.59 o
   2   3   1      170.18      174.97      2.68 o
   3   3   1      110.69      120.37      3.41 o
   4   3   1       25.26       33.02      2.68 o
   5   3   1        8.04        9.57      2.03 o
   6   3   1        1.39        1.83      1.57 o
  -6   4   1        1.70        0.28      2.13 o
  -5   4   1       13.56       14.39      1.79 o
  -4   4   1       24.16       26.18      1.42 o
  -3   4   1      175.75      180.30      3.55 o
  -2   4   1       11.67       18.43      2.47 o
  -1   4   1      298.38      305.38      3.23 o
   0   4   1      208.93      221.68      2.01 o
   1   4   1      289.76      303.37      2.88 o
   2   4   1       14.95       15.73      0.75 o
   3   4   1      174.38      174.27      3.38 o
   4   4   1       21.53       22.95      2.91 o
   5   4   1       13.34       10.02      2.30 o
   6   4   1        1.84        3.72      1.91 o
  -6   5   1        1.55        1.09      2.48 o
  -5   5   1        7.77        5.92      1.20 o
  -4   5   1      178.26      189.68      4.15 o
  -3   5   1        3.07        3.01      1.39 o
  -2   5   1      959.37      946.92     11.15 o
  -1   5   1      295.03      311.28      3.60 o
   0   5   1      783.71      817.68      6.62 o
   1   5   1      283.48      315.60      3.08 o
   2   5   1      945.79      965.80     10.70 o
   3   5   1        2.94        2.01      0.83 o
   4   5   1      182.90      195.51      5.90 o
   5   5   1        6.56        5.44      1.66 o
   6   5   1        1.83        3.03      1.72 o
  -5   6   1       21.48       21.16      2.29 o
  -4   6   1       86.50      100.70      4.59 o
  -3   6   1       36.73       39.97      2.42 o
  -2   6   1      369.41      383.45      4.34 o
  -1   6   1      527.24      556.63      6.31 o
   0   6   1      225.44      244.47      2.64 o
   1   6   1      509.53      546.80      5.62 o
   2   6   1      377.55      394.84      4.65 o
   3   6   1       36.28       38.33      2.61 o
   4   6   1       88.64       95.91      4.21 o
   5   6   1       23.13       15.38      3.30 o
  -5   7   1        3.64        3.06      1.91 o
  -4   7   1       55.09       62.89      3.82 o
  -3   7   1        1.97        1.74      1.20 o
  -2   7   1       44.04       45.19      1.74 o
  -1   7   1       58.94       58.09      1.38 o
   0   7   1       59.02       58.32      1.30 o
   1   7   1       57.74       60.73      1.56 o
   2   7   1       48.58       49.98      1.59 o
   3   7   1        1.04        0.86      0.92 o
   4   7   1       58.74       56.09      4.89 o
   5   7   1        4.39        6.82      2.98 o
  -5   8   1        4.59        5.23      1.67 o
  -4   8   1       47.74       49.73      3.73 o
  -3   8   1       98.01       97.11      3.14 o
  -2   8   1       12.68       12.85      2.06 o
  -1   8   1      756.17      790.85      8.75 o
   0   8   1        2.46        2.91      0.65 o
   1   8   1      746.55      770.31      7.81 o
   2   8   1       13.12       13.50      1.12 o
   3   8   1       93.88      102.04      3.60 o
   4   8   1       44.06       39.64      5.09 o
   5   8   1        4.83        8.18      3.01 o
  -5   9   1        9.85       11.56      2.08 o
  -4   9   1        0.25       -3.34      2.18 o
  -3   9   1       41.02       43.18      2.85 o
  -2   9   1       25.27       21.57      2.13 o
  -1   9   1      110.32      118.26      2.44 o
   0   9   1      190.40      201.21      3.68 o
   1   9   1      115.58      113.43      2.48 o
   2   9   1       20.75       20.02      1.38 o
   3   9   1       41.07       35.13      2.80 o
   4   9   1        0.08       -3.31      1.71 o
   5   9   1        8.84       13.57      3.80 o
  -4  10   1       18.80       14.12      4.40 o
  -3  10   1       11.35        6.45      1.58 o
  -2  10   1       61.78       76.36      2.90 o
  -1  10   1      112.37      116.61      3.47 o
   0  10   1      157.91      154.53      3.55 o
   1  10   1      107.87      111.09      2.95 o
   2  10   1       67.59       69.44      2.77 o
   3  10   1       11.07        9.31      1.69 o
   4  10   1       19.70       23.98      4.47 o
  -4  11   1        4.27        9.41      2.45 o
  -3  11   1       12.21       10.44      2.65 o
  -2  11   1       75.43       82.33      5.67 o
  -1  11   1      119.55      116.94      4.35 o
   0  11   1       98.91      110.91      2.79 o
   1  11   1      115.12      118.27      3.50 o
   2  11   1       76.21       78.03      3.11 o
   3  11   1       12.04       10.74      2.61 o
   4  11   1        4.28        7.24      3.38 o
  -3  12   1        9.33        9.24      3.43 o
  -2  12   1        9.40        7.18      2.11 o
  -1  12   1       20.35       22.15      2.58 o
   0  12   1        0.45        1.19      1.03 o
   1  12   1       19.69       24.00      2.81 o
   2  12   1       11.30       11.47      3.33 o
   3  12   1       10.09        6.28      3.23 o
  -3  13   1        0.33        4.99      3.39 o
  -2  13   1        4.76        3.52      1.92 o
  -1  13   1       20.16       28.65      7.06 o
   0  13   1        6.28        4.34      2.00 o
   1  13   1       22.02       20.98      3.80 o
   2  13   1        4.48        0.33      2.64 o
   3  13   1        0.51        0.73      3.23 o
  -1  14   1        9.05        7.97      2.87 o
   0  14   1       14.68       12.51      2.26 o
   1  14   1        9.18        3.79      2.04 o
  -6   0   2        1.49        3.94      2.59 o
  -5   0   2       31.35       34.17      4.77 o
  -4   0   2       75.76       77.88      2.40 o
  -3   0   2      243.21      271.30      6.92 o
  -2   0   2     2014.51     2210.85     44.57 o
  -1   0   2     2710.10     2730.79     70.84 o
   0   0   2      170.83      150.36      2.20 o
  -6   1   2        4.99        9.27      3.27 o
  -5   1   2        5.91        7.06      1.26 o
  -4   1   2        4.94        5.20      0.87 o
  -3   1   2       81.35       74.63      1.61 o
  -2   1   2      824.14      867.73      9.96 o
  -1   1   2      715.50      659.58      7.79 o
   0   1   2      224.36      259.66      2.47 o
   1   1   2      726.37      686.80     16.42 o
  -6   2   2        0.14        1.23      1.21 o
  -5   2   2        7.64       10.55      1.77 o
  -4   2   2       51.57       51.15      2.33 o
  -3   2   2       65.10       66.38      1.83 o
  -2   2   2      931.07      949.05     10.23 o
  -1   2   2      279.24      272.23      2.70 o
   0   2   2     1887.76     1848.81     14.84 o
   1   2   2      294.35      279.25      3.19 o
   2   2   2      923.72      957.86     14.92 o
   3   2   2       62.06       60.69      2.95 o
   4   2   2       49.09       50.23      2.94 o
   5   2   2        8.72       11.01      2.04 o
   6   2   2        0.15        1.88      1.55 o
  -6   3   2        1.63        1.18      1.25 o
  -5   3   2        5.37        4.96      1.43 o
  -4   3   2        9.58       11.12      0.99 o
  -3   3   2       45.66       49.59      1.58 o
  -2   3   2      163.15      159.17      3.05 o
  -1   3   2      896.41      876.93      7.89 o
   0   3   2     4259.28     4265.20     32.86 o
   1   3   2      933.58      903.09      9.04 o
   2   3   2      168.26      166.21      2.56 o
   3   3   2       48.16       49.77      3.56 o
   4   3   2       10.81        9.63      1.78 o
   5   3   2        5.21        6.02      1.66 o
   6   3   2        1.31        2.81      1.53 o
  -6   4   2        4.84        4.69      2.69 o
  -5   4   2       42.85       50.50      3.23 o
  -4   4   2       17.28       17.66      1.53 o
  -3   4   2       81.85       78.64      2.05 o
  -2   4   2      180.54      168.66      2.62 o
  -1   4   2     2094.36     2272.42     20.83 o
   0   4   2     3064.30     3312.52     24.59 o
   1   4   2     2130.69     2321.22     18.70 o
   2   4   2      182.46      178.15      2.72 o
   3   4   2       81.22       74.50      2.00 o
   4   4   2       16.11       17.60      2.46 o
   5   4   2       44.99       56.05      4.04 o
   6   4   2        4.68        4.20      1.88 o
  -6   5   2        1.72       -1.69      2.04 o
  -5   5   2        1.92        3.25      1.15 o
  -4   5   2       33.76       37.90      2.09 o
  -3   5   2       20.24       18.02      1.66 o
  -2   5   2      276.91      275.93      3.96 o
  -1   5   2      400.39      402.19      4.47 o
   0   5   2       12.68       11.96      0.51 o
   1   5   2      394.43      397.62      3.95 o
   2   5   2      279.43      280.69      3.77 o
   3   5   2       21.62       23.35      1.55 o
   4   5   2       30.86       35.39      3.17 o
   5   5   2        1.67        2.92      1.33 o
   6   5   2        1.78        0.69      1.62 o
  -5   6   2       17.03       16.51      1.89 o
  -4   6   2        8.15        9.73      1.72 o
  -3   6   2       45.42       46.16      2.83 o
  -2   6   2       32.31       30.93      1.06 o
  -1   6   2       54.58       54.91      1.44 o
   0   6   2       20.23       25.99      0.83 o
   1   6   2       59.53       56.54      1.22 o
   2   6   2       36.58       36.13      1.25 o
   3   6   2       44.32       47.76      2.73 o
   4   6   2        7.93        3.96      1.54 o
   5   6   2       14.51       13.98      3.21 o
  -5   7   2        2.96        4.26      2.36 o
  -4   7   2        7.57        8.30      1.58 o
  -3   7   2       43.49       46.47      2.58 o
  -2   7   2      235.15      226.95      3.90 o
  -1   7   2       62.34       56.11      1.15 o
   0   7   2      448.64      505.04      6.47 o
   1   7   2       57.22       50.61      1.24 o
   2   7   2      235.79      219.96      3.63 o
   3   7   2       46.81       44.64      2.29 o
   4   7   2        8.49        6.88      2.52 o
   5   7   2        2.21        0.85      2.22 o
  -5   8   2        0.64        1.18      2.18 o
  -4   8   2        4.37        6.28      1.94 o
  -3   8   2       33.68       33.31      3.89 o
  -2   8   2       23.20       25.84      1.53 o
  -1   8   2      143.87      136.61      2.35 o
   0   8   2       35.98       39.97      1.29 o
   1   8   2      141.62      128.79      2.26 o
   2   8   2       23.69       24.91      1.37 o
   3   8   2       33.47       27.56      2.15 o
   4   8   2        3.12        2.61      1.64 o
   5   8   2        0.78       -0.69      2.06 o
  -5   9   2        2.08        1.78      1.78 o
  -4   9   2        0.97        0.47      1.71 o
  -3   9   2        7.87        8.11      1.67 o
  -2   9   2      131.82      128.98      3.58 o
  -1   9   2       56.37       51.35      1.93 o
   0   9   2       74.04       79.17      2.24 o
   1   9   2       56.34       52.55      2.13 o
   2   9   2      140.29      130.24      2.95 o
   3   9   2        7.90        5.42      1.59 o
   4   9   2        0.98        0.75      2.22 o
   5   9   2        1.50        5.80      2.88 o
  -4  10   2        1.93        1.45      2.82 o
  -3  10   2       12.57       16.41      4.34 o
  -2  10   2        0.60       -1.47      1.01 o
  -1  10   2       48.67       46.52      2.53 o
   0  10   2       23.63       24.76      1.80 o
   1  10   2       44.98       40.98      2.12 o
   2  10   2        0.14        0.87      0.86 o
   3  10   2       12.38       13.18      1.92 o
   4  10   2        1.03       -0.24      2.11 o
  -4  11   2        6.62        6.24      3.67 o
  -3  11   2        0.72        1.26      2.19 o
  -2  11   2       29.97       32.38      3.96 o
  -1  11   2        6.14        8.32      1.71 o
   0  11   2        5.13        4.31      1.02 o
   1  11   2        7.61        8.07      1.44 o
   2  11   2       29.68       28.44      2.99 o
   3  11   2        1.24       -0.80      1.68 o
   4  11   2        7.55        8.70      3.26 o
  -3  12   2       19.34       28.18      7.39 o
  -2  12   2       29.19       32.34      3.19 o
  -1  12   2       12.94       16.70      2.25 o
   0  12   2       89.00       85.60      3.41 o
   1  12   2       13.23       12.00      2.22 o
   2  12   2       30.43       20.75      4.00 o
   3  12   2       18.86       18.79      4.26 o
  -2  13   2        5.22       10.40      2.26 o
  -1  13   2       17.48       26.89      5.33 o
   0  13   2        4.73        6.03      1.76 o
   1  13   2       19.98       22.99      2.97 o
   2  13   2        5.28        4.45      3.11 o
  -1  14   2        9.19        9.09      3.05 o
   0  14   2        4.95        3.95      1.78 o
   1  14   2        8.52        4.80      2.10 o
  -6   1   3        0.16        0.20      1.02 o
  -5   1   3       48.17       49.77      2.20 o
  -4   1   3        1.27        1.65      1.00 o
  -3   1   3      698.44      705.81      9.83 o
  -2   1   3      200.47      196.63      3.00 o
  -1   1   3     9914.04     9499.47     91.28 o
   0   1   3        8.23       11.16      0.35 o
   1   1   3     9866.18     9257.42    111.25 o
   2   1   3      204.41      201.44      6.06 o
  -6   2   3        5.20        4.80      1.62 o
  -5   2   3       17.60       21.87      1.75 o
  -4   2   3      199.32      212.19      3.92 o
  -3   2   3      167.32      173.09      2.81 o
  -2   2   3      979.31      930.90     11.68 o
  -1   2   3      558.43      554.85      5.07 o
   0   2   3       61.73       64.66      0.84 o
   1   2   3      541.28      544.32      5.60 o
   2   2   3      981.59      960.04     18.40 o
   3   2   3      163.02      168.01      6.13 o
   4   2   3      205.10      216.43      7.38 o
   5   2   3       18.83       18.81      2.31 o
   6   2   3        5.37        9.66      2.09 o
  -6   3   3        1.06        2.00      1.46 o
  -5   3   3       12.58       14.40      1.71 o
  -4   3   3       11.60       11.32      1.13 o
  -3   3   3       13.05       13.81      1.02 o
  -2   3   3      177.75      184.12      3.51 o
  -1   3   3      292.50      288.49      3.02 o
   0   3   3       54.49       52.52      0.80 o
   1   3   3      300.05      295.67      2.79 o
   2   3   3      182.90      180.83      2.81 o
   3   3   3       12.72       10.97      1.22 o
   4   3   3        9.45        7.71      1.79 o
   5   3   3       12.07       16.47      2.57 o
   6   3   3        1.83        4.52      1.69 o
  -6   4   3        1.72        0.44      1.45 o
  -5   4   3        3.85        6.52      1.37 o
  -4   4   3       82.18       89.14      2.96 o
  -3   4   3       59.93       62.44      1.89 o
  -2   4   3      542.61      529.83      6.54 o
  -1   4   3      166.54      173.66      2.02 o
   0   4   3     2636.68     2659.58     20.90 o
   1   4   3      178.71      182.10      1.94 o
   2   4   3      536.04      531.85      8.48 o
   3   4   3       57.47       60.21      1.85 o
   4   4   3       75.55       92.58      4.91 o
   5   4   3        5.03        3.76      1.60 o
   6   4   3        1.55        3.98      1.80 o
  -6   5   3        0.87       -0.54      1.16 o
  -5   5   3       15.97       18.70      1.89 o
  -4   5   3       23.24       26.34      2.03 o
  -3   5   3      348.28      340.18      6.80 o
  -2   5   3       11.32       13.87      0.80 o
  -1   5   3     1599.97     1669.85     13.65 o
   0   5   3      113.67      112.46      1.42 o
   1   5   3     1628.74     1687.08     15.36 o
   2   5   3       11.21       14.61      0.89 o
   3   5   3      340.04      321.71      8.40 o
   4   5   3       24.27       29.66      2.37 o
   5   5   3       15.06       15.13      2.53 o
   6   5   3        0.78        3.71      1.82 o
  -5   6   3       19.45       17.60      1.94 o
  -4   6   3       29.75       29.13      2.00 o
  -3   6   3       29.06       35.45      2.33 o
  -2   6   3      130.90      129.54      2.14 o
  -1   6   3      311.45      347.38      3.51 o
   0   6   3        4.56        4.88      0.47 o
   1   6   3      326.33      346.68      4.94 o
   2   6   3      125.17      124.92      2.28 o
   3   6   3       30.99       25.93      3.10 o
   4   6   3       29.35       27.41      2.51 o
   5   6   3       17.21       14.88      3.16 o
  -5   7   3        4.83        7.60      1.58 o
  -4   7   3       11.10       10.66      1.74 o
  -3   7   3       34.03       35.94      2.52 o
  -2   7   3       41.20       38.34      1.60 o
  -1   7   3       63.51       69.10      1.22 o
   0   7   3      248.08      231.50      2.91 o
   1   7   3       65.02       66.50      1.45 o
   2   7   3       40.65       36.00      1.48 o
   3   7   3       37.51       38.26      2.18 o
   4   7   3       10.72        7.26      2.65 o
   5   7   3        4.56        2.47      2.21 o
  -5   8   3       14.24       15.22      2.47 o
  -4   8   3       23.16       30.33      2.86 o
  -3   8   3       32.16       36.47      2.23 o
  -2   8   3      119.63      117.49      3.30 o
  -1   8   3       72.47       79.14      1.66 o
   0   8   3       81.46       78.95      1.70 o
   1   8   3       71.08       72.29      1.69 o
   2   8   3      119.80      119.97      2.65 o
   3   8   3       30.94       33.58      2.47 o
   4   8   3       23.41       25.24      3.59 o
   5   8   3       13.07       11.42      3.32 o
  -5   9   3        2.86        4.38      1.85 o
  -4   9   3       14.34       16.54      2.41 o
  -3   9   3       15.83       15.94      1.60 o
  -2   9   3       77.28       76.76      2.40 o
  -1   9   3       33.33       31.00      1.45 o
   0   9   3        2.46        1.81      0.94 o
   1   9   3       32.11       34.02      1.65 o
   2   9   3       75.08       74.42      3.68 o
   3   9   3       16.30       13.93      2.02 o
   4   9   3       16.05       12.21      3.19 o
   5   9   3        3.65        5.96      3.13 o
  -4  10   3        6.09        6.99      3.23 o
  -3  10   3       28.93       36.47      6.46 o
  -2  10   3        7.30        9.18      1.36 o
  -1  10   3      129.90      141.14      5.11 o
   0  10   3        0.45       -0.95      0.80 o
   1  10   3      137.66      138.95      3.36 o
   2  10   3        6.16        7.89      1.52 o
   3  10   3       32.27       25.03      2.31 o
   4  10   3        6.55       11.95      3.68 o
  -4  11   3        0.62        5.97      4.91 o
  -3  11   3       34.86       37.38      4.82 o
  -2  11   3       75.37       75.97      5.46 o
  -1  11   3      105.56       99.55      4.86 o
   0  11   3       64.36       58.72      2.34 o
   1  11   3      103.71       93.71      3.55 o
   2  11   3       78.84       72.31      5.99 o
   3  11   3       34.80       39.36      7.57 o
   4  11   3        0.65        2.63      2.86 o
  -3  12   3        2.90        0.51      2.83 o
  -2  12   3       16.41       18.80      2.52 o
  -1  12   3        2.86        2.10      1.47 o
   0  12   3      105.93      115.05      3.18 o
   1  12   3        3.07        3.08      1.82 o
   2  12   3       15.05       14.67      3.83 o
   3  12   3        3.06        1.52      2.97 o
  -2  13   3        1.77        4.35      1.70 o
  -1  13   3        4.50        4.19      2.54 o
   0  13   3       34.60       34.09      5.57 o
   1  13   3        4.89        4.27      2.48 o
   2  13   3        2.20        4.14      3.18 o
  -1  14   3        2.22        4.05      2.56 o
   0  14   3        5.23        5.01      2.57 o
   1  14   3        2.35        5.21      2.04 o
  -6   0   4        0.87       -1.67      1.56 o
  -5   0   4       10.57       11.80      1.68 o
  -4   0   4      105.86      115.97      5.86 o
  -3   0   4      997.41      995.05     22.06 o
  -2   0   4      336.94      341.45      9.17 o
  -1   0   4    19803.67    18640.99    249.46 o
   0   0   4     6459.15     6052.28     69.85 o
   1   0   4    19705.73    18576.33    280.07 o
   2   0   4      329.73      332.84      9.37 o
  -6   1   4        3.60        1.52      1.33 o
  -5   1   4        4.12        4.19      0.86 o
  -4   1   4       29.70       33.12      1.85 o
  -3   1   4       31.46       34.40      1.87 o
  -2   1   4      310.51      314.38      4.97 o
  -1   1   4     1532.84     1480.53     12.92 o
   0   1   4     2718.72     2481.05     19.95 o
   1   1   4     1547.98     1469.84     15.90 o
   2   1   4      310.62      303.43      6.45 o
   3   1   4       30.33       30.71      1.91 o
   4   1   4       30.07       29.39      2.00 o
   6   1   4        3.11        3.21      1.54 o
  -6   2   4        2.72        3.40      1.18 o
  -5   2   4        8.20        5.55      1.11 o
  -4   2   4       27.56       30.47      1.84 o
  -3   2   4       98.88      100.64      2.18 o
  -2   2   4       28.15       29.17      1.14 o
  -1   2   4      217.52      223.28      2.27 o
   0   2   4      997.02      879.81      6.85 o
   1   2   4      235.70      228.81      2.29 o
   2   2   4       27.29       26.41      1.46 o
   3   2   4       99.08      101.33      2.87 o
   4   2   4       26.90       25.17      2.28 o
   5   2   4        8.52        6.40      1.52 o
   6   2   4        2.76        2.10      1.72 o
  -6   3   4       13.52       13.97      3.24 o
  -5   3   4        6.10        6.01      2.39 o
  -4   3   4      136.67      132.67      3.94 o
  -3   3   4      130.41      137.99      3.03 o
  -2   3   4      824.39      788.56      9.79 o
  -1   3   4      209.15      221.98      2.22 o
   0   3   4     1589.11     1596.75     14.49 o
   1   3   4      201.88      221.79      3.01 o
   2   3   4      809.09      773.46     10.07 o
   3   3   4      127.46      135.96      6.91 o
   4   3   4      136.50      128.50      5.82 o
   6   3   4       13.68       18.81      2.69 o
  -6   4   4        3.11        3.41      1.38 o
  -5   4   4       37.56       37.82      2.71 o
  -4   4   4       16.39       14.96      1.64 o
  -3   4   4      594.37      587.06     10.27 o
  -2   4   4      273.08      297.67      4.30 o
  -1   4   4      612.53      633.58      4.86 o
   0   4   4      197.02      184.12      1.93 o
   1   4   4      594.16      617.84      6.35 o
   2   4   4      279.31      298.07      4.17 o
   3   4   4      580.06      592.03     10.82 o
   4   4   4       15.71       15.39      1.60 o
   5   4   4       37.47       43.94      3.66 o
   6   4   4        2.64        0.03      1.57 o
  -6   5   4        1.21        2.28      1.33 o
  -5   5   4        8.78       13.98      1.84 o
  -4   5   4       12.76       12.84      2.35 o
  -3   5   4       12.43       13.78      2.51 o
  -2   5   4       40.87       39.70      0.96 o
  -1   5   4      271.90      279.56      2.76 o
   0   5   4      338.98      338.09      3.32 o
   1   5   4      281.83      282.04      4.37 o
   2   5   4       38.84       40.05      1.27 o
   3   5   4       10.58       10.15      1.51 o
   4   5   4       11.27       11.32      1.66 o
   5   5   4        9.23       15.16      2.57 o
   6   5   4        1.30        3.20      1.78 o
  -5   6   4       41.16       43.83      2.83 o
  -4   6   4       10.62       12.71      1.66 o
  -3   6   4      530.70      531.55     11.40 o
  -2   6   4        3.48        4.68      0.60 o
  -1   6   4     1129.26     1134.81      9.85 o
   0   6   4        0.60       -0.62      0.35 o
   1   6   4     1113.04     1106.61     12.75 o
   2   6   4        3.93        4.43      0.65 o
   3   6   4      528.84      505.67     12.39 o
   4   6   4       11.94       11.03      1.83 o
   5   6   4       41.67       41.42      4.97 o
  -5   7   4        1.60        3.88      1.41 o
  -4   7   4       16.63       19.74      3.72 o
  -3   7   4       16.58       14.96      1.36 o
  -2   7   4      145.28      145.10      3.17 o
  -1   7   4       62.00       63.51      1.39 o
   0   7   4      849.77      844.51      9.58 o
   1   7   4       65.95       64.00      1.55 o
   2   7   4      150.95      140.88      3.67 o
   3   7   4       15.26       16.65      1.63 o
   4   7   4       16.08       13.72      3.06 o
   5   7   4        1.54        1.76      2.12 o
  -5   8   4        0.98        1.50      1.29 o
  -4   8   4        0.49        0.56      1.42 o
  -3   8   4       11.20        9.67      1.35 o
  -2   8   4        6.60        7.25      1.14 o
  -1   8   4       30.39       34.70      1.38 o
   0   8   4      116.29      124.03      2.18 o
   1   8   4       33.85       35.07      1.32 o
   2   8   4        6.18        6.14      0.94 o
   3   8   4       10.00       12.93      1.68 o
   4   8   4        0.47        2.24      2.02 o
   5   8   4        1.02        0.26      2.22 o
  -5   9   4        0.78        5.41      1.85 o
  -4   9   4        2.78        3.73      1.71 o
  -3   9   4        0.39        1.47      1.15 o
  -2   9   4      241.22      239.80      4.79 o
  -1   9   4       28.10       27.66      1.55 o
   0   9   4     1053.50     1038.33     16.64 o
   1   9   4       26.33       27.63      1.53 o
   2   9   4      233.19      240.88      5.63 o
   3   9   4        1.02       -0.77      1.15 o
   4   9   4        3.60        4.90      2.75 o
   5   9   4        1.01        0.42      2.38 o
  -4  10   4        9.03       11.18      2.99 o
  -3  10   4       51.25       52.90      7.18 o
  -2  10   4       34.39       36.28      2.13 o
  -1  10   4      376.38      381.60      7.46 o
   0  10   4        6.15        8.76      1.10 o
   1  10   4      389.18      382.64      6.51 o
   2  10   4       31.01       32.79      2.68 o
   3  10   4       50.89       51.25      3.05 o
   4  10   4        7.53        9.84      3.17 o
  -4  11   4        5.35        5.66      3.04 o
  -3  11   4        4.01        4.39      3.96 o
  -2  11   4        8.66        8.64      1.94 o
  -1  11   4        6.44        7.64      1.42 o
   0  11   4       11.01       13.23      1.36 o
   1  11   4        5.54        5.67      1.52 o
   2  11   4        8.78        8.80      2.06 o
   3  11   4        3.90        4.01      2.07 o
   4  11   4        4.79        6.68      3.46 o
  -3  12   4        1.69        4.22      5.05 o
  -2  12   4        2.18        2.66      3.01 o
  -1  12   4       14.36       13.31      4.44 o
   0  12   4       11.30       11.18      1.54 o
   1  12   4       15.50       13.80      2.44 o
   2  12   4        1.61       -0.42      2.49 o
   3  12   4        1.22        3.47      3.18 o
  -2  13   4       20.43       22.87      3.75 o
  -1  13   4        4.60       10.27      2.47 o
   0  13   4        8.58        9.45      3.03 o
   1  13   4        3.73        3.50      1.87 o
   2  13   4       22.37       14.65      4.04 o
  -1  14   4        0.38       -0.36      2.14 o
   0  14   4        3.12        5.88      1.92 o
   1  14   4        0.43       -0.72      1.77 o
  -6   1   5        0.04       -0.07      0.72 o
  -5   1   5       17.55       14.96      1.27 o
  -4   1   5        4.50        4.34      1.03 o
  -3   1   5       88.33       78.78      1.97 o
  -2   1   5       60.46       59.04      1.63 o
  -1   1   5     5511.92     5394.95     37.00 o
   0   1   5      122.49      148.25      1.60 o
   1   1   5     5535.58     5355.33     44.19 o
   2   1   5       59.02       56.35      1.55 o
   3   1   5       89.61       83.65      3.50 o
   4   1   5        5.24        6.09      1.39 o
   5   1   5       17.25       15.64      2.09 o
   6   1   5        0.04        2.07      1.45 o
  -6   2   5        3.57        4.23      1.35 o
  -5   2   5        2.78        2.99      1.04 o
  -4   2   5      102.24       91.77      2.89 o
  -3   2   5       88.05       90.43      2.30 o
  -2   2   5     1158.91     1138.04     12.92 o
  -1   2   5     1387.41     1398.75     10.57 o
   0   2   5     1940.92     1831.76     13.06 o
   1   2   5     1355.81     1383.94     12.37 o
   2   2   5     1139.69     1144.10     16.46 o
   3   2   5       84.42       93.48      2.92 o
   4   2   5      101.47       97.82      4.57 o
   5   2   5        2.61        2.76      1.43 o
   6   2   5        4.18        6.19      1.90 o
  -6   3   5        0.17        1.62      1.27 o
  -5   3   5        0.45        0.42      1.14 o
  -4   3   5       62.07       60.47      2.75 o
  -3   3   5      103.13      101.21      2.64 o
  -2   3   5      558.39      556.74      8.01 o
  -1   3   5      609.56      636.63      5.06 o
   0   3   5      425.75      387.36      3.45 o
   1   3   5      586.91      622.35      7.75 o
   2   3   5      541.89      568.84      7.03 o
   3   3   5      100.93      102.27      2.27 o
   4   3   5       61.93       51.87      3.51 o
   5   3   5        0.22        0.52      1.18 o
   6   3   5        0.23       -2.46      1.23 o
  -6   4   5        3.74        3.94      1.95 o
  -5   4   5        7.69        8.16      1.54 o
  -4   4   5       28.64       30.27      3.17 o
  -3   4   5        1.60        3.13      1.03 o
  -2   4   5      166.92      164.96      3.10 o
  -1   4   5       74.44       71.31      0.97 o
   0   4   5      229.16      196.59      2.16 o
   1   4   5       69.01       67.56      1.45 o
   2   4   5      159.45      170.66      2.79 o
   3   4   5        2.47        2.41      0.89 o
   4   4   5       30.50       28.90      4.50 o
   5   4   5        7.59        5.83      1.89 o
   6   4   5        3.93        5.04      1.93 o
  -5   5   5       19.81       22.70      3.25 o
  -4   5   5        6.40        5.50      1.30 o
  -3   5   5      134.98      131.56      4.37 o
  -2   5   5       38.62       38.73      1.08 o
  -1   5   5      172.13      182.09      1.83 o
   0   5   5      333.57      379.18      3.97 o
   1   5   5      159.63      162.06      2.47 o
   2   5   5       40.90       41.20      1.18 o
   3   5   5      134.20      128.80      4.45 o
   4   5   5        5.53        5.85      1.47 o
   5   5   5       19.89       24.88      3.47 o
  -5   6   5        2.47        3.49      1.35 o
  -4   6   5       17.41       15.67      1.76 o
  -3   6   5      194.19      204.12      5.88 o
  -2   6   5       25.63       26.00      1.21 o
  -1   6   5      160.95      152.89      1.85 o
   0   6   5      168.91      177.90      2.37 o
   1   6   5      155.21      143.78      2.90 o
   2   6   5       27.20       31.63      1.27 o
   3   6   5      191.99      184.53      6.00 o
   4   6   5       18.23       19.40      3.26 o
   5   6   5        2.53        2.85      2.03 o
  -5   7   5        4.11        5.25      1.43 o
  -4   7   5       18.07       20.89      2.15 o
  -3   7   5       86.74       83.13      2.77 o
  -2   7   5       34.13       33.49      1.79 o
  -1   7   5        4.78        4.84      0.52 o
   0   7   5       27.80       32.29      1.11 o
   1   7   5        5.77        6.25      0.71 o
   2   7   5       34.35       39.25      3.99 o
   3   7   5       86.88       85.58      3.12 o
   4   7   5       14.75       18.53      3.55 o
   5   7   5        4.16        5.22      2.82 o
  -5   8   5        5.52        4.49      2.08 o
  -4   8   5       31.99       36.36      5.88 o
  -3   8   5       75.32       65.68      2.69 o
  -2   8   5      198.92      186.86      4.00 o
  -1   8   5       78.16       79.57      1.87 o
   0   8   5     1015.60     1029.96     12.12 o
   1   8   5       78.98       77.28      2.07 o
   2   8   5      201.93      184.29      3.84 o
   3   8   5       76.70       65.84      3.59 o
   4   8   5       30.80       27.67      4.43 o
   5   8   5        6.72        3.83      2.64 o
  -4   9   5        6.95        3.60      1.75 o
  -3   9   5       22.34       19.72      1.89 o
  -2   9   5       41.93       42.47      2.10 o
  -1   9   5       43.82       42.18      1.87 o
   0   9   5      152.65      145.62      3.14 o
   1   9   5       48.09       45.37      2.00 o
   2   9   5       39.95       37.99      1.96 o
   3   9   5       19.15       13.90      2.07 o
   4   9   5        6.23        5.51      2.62 o
  -4  10   5        1.90        2.27      1.76 o
  -3  10   5       39.61       36.67      4.94 o
  -2  10   5        5.97        5.98      1.52 o
  -1  10   5      144.20      141.63      4.48 o
   0  10   5       73.56       79.96      2.31 o
   1  10   5      147.94      137.09      3.38 o
   2  10   5        5.54        4.20      1.35 o
   3  10   5       38.37       37.06      3.32 o
   4  10   5        2.41        3.66      2.64 o
  -4  11   5        0.12       -2.46      2.50 o
  -3  11   5        9.55        7.52      2.81 o
  -2  11   5       15.23       12.67      3.96 o
  -1  11   5       87.79       82.49      7.59 o
   0  11   5      120.19      114.89      3.07 o
   1  11   5       87.25       82.52      3.38 o
   2  11   5       14.97       14.83      2.97 o
   3  11   5        9.84        7.32      2.42 o
   4  11   5        0.06       -2.59      2.18 o
  -3  12   5        3.60        5.00      6.65 o
  -2  12   5       22.86       26.44      2.82 o
  -1  12   5        2.22       -1.53      3.64 o
   0  12   5       18.35       17.42      1.79 o
   1  12   5        2.04        0.52      1.61 o
   2  12   5       20.63       25.83      4.44 o
   3  12   5        3.32        6.35      3.52 o
  -2  13   5        3.58        5.24      1.90 o
  -1  13   5        6.45        5.40      2.53 o
   0  13   5        4.77        6.63      1.83 o
   1  13   5        6.09        5.64      2.84 o
   2  13   5        3.39        0.37      2.98 o
  -1  14   5        6.01        4.98      2.28 o
   0  14   5        9.31        9.09      2.10 o
   1  14   5        6.12        4.71      2.10 o
  -6   0   6        1.57        2.12      1.25 o
  -5   0   6        1.68        0.99      1.35 o
  -4   0   6       79.47       79.52      3.40 o
  -3   0   6      233.22      245.88      8.90 o
  -2   0   6     1815.92     1775.66     36.12 o
  -1   0   6     4356.89     4377.74     43.31 o
   0   0   6     1193.98     1068.65     13.68 o
   1   0   6     4293.14     4313.23     49.61 o
   2   0   6     1723.02     1739.39     48.32 o
   3   0   6      228.16      240.22      8.22 o
   4   0   6       65.12       82.64      3.72 o
   5   0   6        0.79        0.71      1.02 o
   6   0   6        1.52        0.66      1.29 o
  -6   1   6        0.73        0.80      0.82 o
  -5   1   6       21.19       19.61      2.28 o
  -4   1   6       13.90       12.08      1.37 o
  -3   1   6      126.08      125.03      4.41 o
  -2   1   6      160.82      170.92      3.56 o
  -1   1   6      608.93      584.42      4.68 o
   0   1   6      655.59      630.16      5.90 o
   1   1   6      607.15      590.62      5.28 o
   2   1   6      159.34      167.96      3.50 o
   3   1   6      126.85      126.76      2.88 o
   4   1   6       14.27       15.43      2.00 o
   5   1   6       20.95       19.91      2.44 o
   6   1   6        0.76        0.90      1.51 o
  -6   2   6        1.06        1.91      1.14 o
  -5   2   6        3.51        1.49      1.01 o
  -4   2   6       38.42       34.55      2.12 o
  -3   2   6       71.08       74.20      2.42 o
  -2   2   6      132.69      126.51      2.21 o
  -1   2   6      597.86      600.03      4.58 o
   0   2   6     1480.66     1432.41     10.59 o
   1   2   6      579.69      580.34      5.29 o
   2   2   6      128.75      126.31      2.51 o
   3   2   6       73.75       72.18      2.71 o
   4   2   6       38.61       41.57      2.98 o
   5   2   6        2.64        4.07      1.74 o
   6   2   6        1.12        1.59      1.54 o
  -6   3   6        0.53        2.19      0.98 o
  -5   3   6        3.51        3.80      1.27 o
  -4   3   6       25.74       34.00      2.57 o
  -3   3   6       89.13       86.75      3.12 o
  -2   3   6      240.67      225.65      3.88 o
  -1   3   6      299.69      303.33      2.73 o
   0   3   6      190.12      188.70      1.92 o
   1   3   6      311.26      305.79      3.60 o
   2   3   6      243.26      236.63      3.78 o
   3   3   6       86.90       93.30      7.08 o
   4   3   6       24.54       33.51      2.98 o
   5   3   6        3.22        3.31      1.52 o
   6   3   6        0.47       -1.62      1.42 o
  -6   4   6        4.84        5.33      1.55 o
  -5   4   6        5.67        2.94      1.89 o
  -4   4   6       25.47       18.30      1.96 o
  -3   4   6        1.84        2.62      0.99 o
  -2   4   6      128.39      123.31      2.24 o
  -1   4   6      509.85      487.87      4.40 o
   0   4   6      440.04      473.50      4.25 o
   1   4   6      497.80      477.99      5.85 o
   2   4   6      130.64      129.74      2.09 o
   3   4   6        2.19        2.03      1.21 o
   4   4   6       23.28       19.02      1.83 o
   5   4   6        6.22        4.81      1.87 o
   6   4   6        4.66        4.70      1.94 o
  -5   5   6        1.93        1.91      1.29 o
  -4   5   6       22.40       21.67      1.99 o
  -3   5   6        4.16        4.23      1.88 o
  -2   5   6      117.16      122.95      2.17 o
  -1   5   6       82.09       81.50      1.18 o
   0   5   6       13.31       17.62      0.75 o
   1   5   6       80.48       78.60      1.61 o
   2   5   6      118.08      121.00      2.63 o
   3   5   6        2.62        3.27      1.11 o
   4   5   6       22.11       23.26      2.29 o
   5   5   6        1.36        2.17      1.44 o
  -5   6   6        0.01        0.96      1.93 o
  -4   6   6        9.27        7.19      1.43 o
  -3   6   6       46.86       44.42      4.01 o
  -2   6   6       16.96       15.10      1.18 o
  -1   6   6      182.47      193.61      2.13 o
   0   6   6        0.03       -0.39      0.46 o
   1   6   6      180.95      184.94      2.99 o
   2   6   6       18.07       18.69      1.29 o
   3   6   6       39.94       39.33      2.50 o
   4   6   6        7.67        6.34      2.33 o
   5   6   6        0.01       -0.57      1.68 o
  -5   7   6        3.90        3.79      1.48 o
  -4   7   6       27.71       26.63      2.37 o
  -3   7   6       39.85       45.68      2.23 o
  -2   7   6       51.30       49.55      1.97 o
  -1   7   6      157.62      162.99      2.37 o
   0   7   6        1.44        3.50      0.58 o
   1   7   6      158.32      161.26      2.70 o
   2   7   6       43.17       45.87      2.05 o
   3   7   6       40.24       47.52      2.61 o
   4   7   6       25.23       24.92      3.98 o
   5   7   6        3.95        3.59      2.38 o
  -5   8   6        3.90        4.13      1.64 o
  -4   8   6        3.67        4.73      1.77 o
  -3   8   6        1.09        1.60      1.05 o
  -2   8   6        9.59        7.64      2.07 o
  -1   8   6       24.86       27.46      1.28 o
   0   8   6       12.12       11.48      1.11 o
   1   8   6       24.57       26.87      1.45 o
   2   8   6        8.72        7.09      1.06 o
   3   8   6        1.08       -0.90      1.35 o
   4   8   6        2.70        1.92      2.04 o
   5   8   6        3.70        2.04      2.40 o
  -4   9   6        9.13        9.05      2.10 o
  -3   9   6        4.86        6.01      1.45 o
  -2   9   6        3.52        3.86      1.09 o
  -1   9   6        0.37        0.83      0.71 o
   0   9   6      199.76      207.48      3.84 o
   1   9   6        0.35        0.03      0.69 o
   2   9   6        5.36        7.38      1.10 o
   3   9   6        4.25        2.29      1.70 o
   4   9   6        7.88        1.81      2.10 o
  -4  10   6       13.54       10.43      2.34 o
  -3  10   6        2.08        2.21      1.87 o
  -2  10   6       31.09       30.99      2.20 o
  -1  10   6        1.09        1.62      0.87 o
   0  10   6       28.02       27.31      1.62 o
   1  10   6        1.20       -0.53      0.98 o
   2  10   6       30.84       32.56      3.36 o
   3  10   6        2.47        1.44      1.75 o
   4  10   6       12.97       11.43      3.70 o
  -3  11   6       14.22       19.82      2.99 o
  -2  11   6        5.56        5.33      1.67 o
  -1  11   6       32.70       34.98      3.05 o
   0  11   6        1.05        2.13      0.99 o
   1  11   6       35.12       34.87      3.20 o
   2  11   6        4.63        5.78      3.24 o
   3  11   6       14.07       12.21      2.67 o
  -3  12   6        0.81        0.43      2.93 o
  -2  12   6        5.09        5.93      3.26 o
  -1  12   6       58.41       52.15      3.83 o
   0  12   6        2.25        5.48      1.96 o
   1  12   6       56.58       51.24      7.29 o
   2  12   6        4.43        4.55      3.24 o
   3  12   6        1.34       -2.90      2.79 o
  -2  13   6        0.52       -0.16      2.51 o
  -1  13   6        1.18        4.46      2.69 o
   0  13   6       17.29       16.92      3.89 o
   1  13   6        1.36        1.28      1.69 o
   2  13   6        0.61        1.93      3.09 o
   0  14   6        6.33        7.01      3.77 o
  -6   1   7        3.67        4.08      0.94 o
  -5   1   7        7.27        7.60      1.01 o
  -4   1   7      119.12      113.79      3.41 o
  -3   1   7       62.07       61.62      2.22 o
  -2   1   7      361.26      345.50      4.45 o
  -1   1   7      545.85      540.36      4.06 o
   0   1   7       89.56       92.36      1.26 o
   1   1   7      535.75      542.65      5.26 o
   2   1   7      350.68      343.00      4.50 o
   3   1   7       60.72       62.00      2.34 o
   4   1   7      117.92      119.11      3.61 o
   5   1   7        7.64        8.31      1.21 o
   6   1   7        3.97        5.09      1.96 o
  -6   2   7        3.44        2.31      1.02 o
  -5   2   7       11.41       12.82      1.93 o
  -4   2   7       85.78       84.81      2.92 o
  -3   2   7      100.31      101.02      2.97 o
  -2   2   7      244.66      261.26      3.83 o
  -1   2   7      533.21      513.41      3.97 o
   0   2   7      136.82      136.92      1.61 o
   1   2   7      530.12      505.83      5.24 o
   2   2   7      242.91      256.69      3.43 o
   3   2   7      105.35      107.73      2.69 o
   4   2   7       83.34       78.53      5.40 o
   5   2   7       12.70       11.72      4.02 o
   6   2   7        3.16        4.90      1.66 o
  -6   3   7        0.29        0.31      0.93 o
  -5   3   7        6.90        5.97      1.57 o
  -4   3   7        4.74        6.31      1.36 o
  -3   3   7       10.18       11.68      1.55 o
  -2   3   7      244.31      230.87      3.95 o
  -1   3   7      236.87      230.22      2.39 o
   0   3   7      759.13      765.35      6.71 o
   1   3   7      237.13      226.39      2.85 o
   2   3   7      234.56      237.12      5.61 o
   3   3   7        8.42        9.34      1.29 o
   4   3   7        4.62        5.49      1.14 o
   5   3   7        5.77        5.97      1.19 o
   6   3   7        0.33        0.23      1.64 o
  -5   4   7        1.27        1.29      1.31 o
  -4   4   7       22.10       21.33      2.16 o
  -3   4   7       57.96       56.35      2.71 o
  -2   4   7       31.54       30.45      0.92 o
  -1   4   7      910.63      900.57      8.12 o
   0   4   7      690.04      707.06      7.43 o
   1   4   7      913.19      875.76     10.08 o
   2   4   7       31.17       30.93      1.06 o
   3   4   7       58.67       48.22      2.61 o
   4   4   7       19.59       20.49      3.57 o
   5   4   7        0.74        3.08      1.45 o
  -5   5   7        0.13        1.16      1.21 o
  -4   5   7       45.03       45.95      3.74 o
  -3   5   7       34.52       38.54      2.43 o
  -2   5   7      634.53      622.04      7.58 o
  -1   5   7       36.39       34.68      0.90 o
   0   5   7     3248.26     3323.57     29.05 o
   1   5   7       35.93       33.63      1.10 o
   2   5   7      618.93      625.63     11.40 o
   3   5   7       35.44       30.04      2.48 o
   4   5   7       41.77       38.74      4.98 o
   5   5   7        0.23       -0.30      1.00 o
  -5   6   7        4.83        4.92      1.98 o
  -4   6   7        9.35        8.58      1.64 o
  -3   6   7      160.00      156.39      3.90 o
  -2   6   7       84.20       77.74      2.26 o
  -1   6   7       84.87       85.68      1.40 o
   0   6   7       40.23       41.05      1.19 o
   1   6   7       83.60       79.37      2.47 o
   2   6   7       88.48       78.95      3.63 o
   3   6   7      151.21      150.34      4.18 o
   4   6   7        9.90       10.40      2.88 o
   5   6   7        5.07        5.27      2.49 o
  -5   7   7        1.90        2.34      1.58 o
  -4   7   7        2.87        2.82      1.33 o
  -3   7   7        2.29        2.13      1.00 o
  -2   7   7      130.63      117.39      3.05 o
  -1   7   7       13.44       17.08      0.95 o
   0   7   7       24.45       26.81      1.11 o
   1   7   7       15.35       17.88      1.10 o
   2   7   7      133.26      118.87      3.31 o
   3   7   7        2.58        2.17      1.11 o
   4   7   7        3.69        4.14      1.52 o
   5   7   7        1.74        5.12      2.64 o
  -5   8   7       10.88       10.35      2.18 o
  -4   8   7       11.78       13.41      1.99 o
  -3   8   7       45.87       46.71      2.59 o
  -2   8   7      104.73       96.92      3.00 o
  -1   8   7      137.18      132.78      2.48 o
   0   8   7       66.76       63.29      2.41 o
   1   8   7      129.88      125.59      2.80 o
   2   8   7      104.62       93.82      4.66 o
   3   8   7       47.69       49.25      5.58 o
   4   8   7       13.32       11.86      3.15 o
   5   8   7       11.89        8.66      3.09 o
  -4   9   7        4.87        6.41      2.06 o
  -3   9   7       16.67       16.57      2.61 o
  -2   9   7       38.59       45.02      3.06 o
  -1   9   7       10.56       10.49      1.11 o
   0   9   7       10.03       11.51      1.20 o
   1   9   7       10.95        8.68      1.08 o
   2   9   7       37.23       44.71      2.74 o
   3   9   7       16.49       14.41      2.19 o
   4   9   7        5.47        2.06      2.66 o
  -4  10   7        2.17        0.40      2.64 o
  -3  10   7       25.21       33.77      5.40 o
  -2  10   7       54.03       48.98      3.88 o
  -1  10   7       23.42       28.09      1.59 o
   0  10   7       37.43       39.47      2.01 o
   1  10   7       25.97       28.48      2.01 o
   2  10   7       49.01       50.06      3.00 o
   3  10   7       24.62       27.46      4.74 o
   4  10   7        1.58        1.30      2.39 o
  -3  11   7        5.73        4.39      2.17 o
  -2  11   7       21.85       24.11      2.65 o
  -1  11   7       20.46       22.60      1.62 o
   0  11   7       65.96       64.19      3.30 o
   1  11   7       17.95       23.26      4.52 o
   2  11   7       18.45       22.14      4.44 o
   3  11   7        4.76        4.70      2.15 o
  -3  12   7        5.09        3.91      3.24 o
  -2  12   7        1.89        1.39      1.63 o
  -1  12   7       20.85       26.97      4.84 o
   0  12   7        1.59       -1.25      2.06 o
   1  12   7       22.09       24.68      2.86 o
   2  12   7        0.94        0.70      2.68 o
   3  12   7        5.33        3.81      3.36 o
  -2  13   7        1.20        2.27      2.13 o
  -1  13   7        1.57        1.61      2.05 o
   0  13   7        2.53        0.89      2.33 o
   1  13   7        1.71        1.94      2.14 o
   2  13   7        1.86        2.60      3.24 o
  -6   0   8        2.74        3.15      1.39 o
  -5   0   8        3.22        3.06      1.18 o
  -4   0   8      150.24      152.01      4.57 o
  -3   0   8       40.24       42.71      3.37 o
  -2   0   8     3052.63     3083.38     49.93 o
  -1   0   8      336.07      342.60      3.93 o
   0   0   8     4875.53     4797.43     54.28 o
   1   0   8      332.90      339.23      5.09 o
   2   0   8     3077.42     3038.36     42.38 o
   3   0   8       39.81       40.71      2.90 o
   4   0   8      154.60      153.98      6.54 o
   5   0   8        2.15        5.26      1.49 o
   6   0   8        3.00        4.03      1.81 o
  -6   1   8        0.05        0.12      0.84 o
  -5   1   8        7.06        6.49      1.03 o
  -4   1   8       18.44       17.46      1.53 o
  -3   1   8       20.42       18.27      1.40 o
  -2   1   8      423.09      395.73      4.69 o
  -1   1   8      212.43      219.90      1.87 o
   0   1   8      663.27      643.55      5.43 o
   1   1   8      204.91      210.07      2.49 o
   2   1   8      421.79      396.71      4.24 o
   3   1   8       19.49       19.29      1.28 o
   4   1   8       19.79       14.33      1.55 o
   5   1   8        7.12        5.12      1.26 o
   6   1   8        0.09        1.31      1.16 o
  -6   2   8        1.74        2.02      1.01 o
  -5   2   8        5.75        5.99      1.30 o
  -4   2   8       48.57       41.99      2.49 o
  -3   2   8        3.64        2.99      0.95 o
  -2   2   8      113.87      102.64      2.00 o
  -1   2   8       12.37       12.64      0.46 o
   0   2   8       35.77       32.97      0.89 o
   1   2   8       12.53       12.62      0.67 o
   2   2   8      111.61      100.00      1.54 o
   3   2   8        3.37        4.29      0.82 o
   4   2   8       48.38       43.19      2.19 o
   5   2   8        6.04        3.67      1.12 o
   6   2   8        1.90        3.81      1.26 o
  -5   3   8       26.63       25.89      2.45 o
  -4   3   8       12.48        8.92      1.62 o
  -3   3   8      411.16      404.99      8.96 o
  -2   3   8       81.74       78.06      1.35 o
  -1   3   8      782.62      773.14      6.46 o
   0   3   8        0.38        0.58      0.30 o
   1   3   8      771.71      753.57      8.19 o
   2   3   8       78.53       77.55      1.39 o
   3   3   8      397.86      400.41      7.84 o
   4   3   8       12.46       10.53      1.19 o
   5   3   8       26.52       29.04      2.26 o
  -5   4   8        1.15        1.23      1.26 o
  -4   4   8       50.60       49.62      3.24 o
  -3   4   8       38.45       36.72      2.63 o
  -2   4   8       86.95       82.28      1.51 o
  -1   4   8      260.30      267.06      2.69 o
   0   4   8      550.46      557.96      5.26 o
   1   4   8      252.57      260.73      3.49 o
   2   4   8       79.59       72.35      3.47 o
   3   4   8       39.79       33.45      2.46 o
   4   4   8       49.66       48.11      2.87 o
   5   4   8        0.95        1.87      3.28 o
  -5   5   8        6.96        9.01      1.79 o
  -4   5   8        7.82        7.78      1.60 o
  -3   5   8        0.71        0.86      1.06 o
  -2   5   8        3.14        3.28      0.62 o
  -1   5   8      206.07      213.34      2.41 o
   0   5   8      145.73      150.41      2.48 o
   1   5   8      196.71      199.76      2.94 o
   2   5   8        2.51        2.10      0.76 o
   3   5   8        0.94        0.20      1.26 o
   4   5   8        7.18        6.45      2.37 o
   5   5   8        7.41        7.39      2.31 o
  -5   6   8        1.51        1.62      1.53 o
  -4   6   8       38.70       40.31      2.80 o
  -3   6   8       53.23       46.47      2.25 o
  -2   6   8      296.73      284.66      5.07 o
  -1   6   8      116.22      112.98      1.77 o
   0   6   8      180.43      175.98      2.88 o
   1   6   8      120.99      112.04      2.58 o
   2   6   8      300.91      281.13      5.97 o
   3   6   8       48.52       45.61      2.34 o
   4   6   8       36.80       43.42      5.00 o
   5   6   8        1.69        2.94      2.14 o
  -5   7   8       12.81       12.25      2.20 o
  -4   7   8        0.04       -0.53      1.31 o
  -3   7   8       23.35       27.02      3.37 o
  -2   7   8      106.47       98.13      2.74 o
  -1   7   8      104.80      100.49      2.38 o
   0   7   8        6.39        6.14      0.75 o
   1   7   8      107.91      102.22      2.39 o
   2   7   8      105.96       99.78      3.06 o
   3   7   8       24.64       29.30      4.62 o
   4   7   8        0.01        2.16      2.09 o
   5   7   8       11.79       15.43      3.56 o
  -4   8   8        5.08        5.14      1.52 o
  -3   8   8        2.89        3.33      1.28 o
  -2   8   8       26.50       24.85      1.71 o
  -1   8   8      168.02      167.84      3.39 o
   0   8   8        2.23        0.15      0.80 o
   1   8   8      169.58      170.50      3.61 o
   2   8   8       25.92       23.83      1.60 o
   4   8   8        5.15        0.83      2.17 o
  -4   9   8        2.92        3.73      1.89 o
  -3   9   8       32.73       36.81      3.50 o
  -2   9   8       42.65       38.93      2.79 o
  -1   9   8      142.32      139.90      3.26 o
   0   9   8       10.82       12.18      1.14 o
   1   9   8      143.52      136.16      4.98 o
   2   9   8       46.08       36.37      2.41 o
   3   9   8       32.67       31.78      4.02 o
   4   9   8        2.30        1.11      2.19 o
  -4  10   8       14.01       16.73      2.82 o
  -3  10   8       43.47       52.63      4.89 o
  -2  10   8       98.87       98.05      5.50 o
  -1  10   8       30.99       29.91      1.74 o
   0  10   8      176.90      148.96      3.53 o
   1  10   8       32.60       31.77      2.42 o
   2  10   8      103.72       87.62      9.94 o
   3  10   8       42.72       39.70      5.54 o
   4  10   8       14.03        8.87      3.46 o
  -3  11   8        2.14        1.97      2.95 o
  -2  11   8       20.19       24.16      2.68 o
  -1  11   8       13.26       14.65      1.42 o
   0  11   8       20.88       21.21      1.77 o
   1  11   8       13.80        8.74      3.02 o
   2  11   8       24.90       25.49      4.43 o
   3  11   8        1.60        0.42      1.92 o
  -2  12   8        5.04        5.48      1.83 o
  -1  12   8        6.60        5.21      2.32 o
   0  12   8        0.32       -0.65      1.39 o
   1  12   8        7.10        5.44      1.95 o
   2  12   8        5.31        1.48      2.97 o
  -1  13   8       20.87       25.05      3.97 o
   0  13   8        4.93        5.54      1.87 o
   1  13   8       21.45       21.21      2.97 o
  -5   1   9        5.01        3.49      0.91 o
  -4   1   9        9.24        5.69      1.12 o
  -3   1   9       29.67       27.90      1.76 o
  -2   1   9      407.81      395.69      5.23 o
  -1   1   9      394.13      374.79      3.21 o
   0   1   9      591.08      550.56      4.93 o
   1   1   9      398.58      374.44      5.25 o
   2   1   9      417.85      402.50      7.49 o
   3   1   9       30.79       28.61      1.67 o
   4   1   9       12.04        8.33      2.15 o
   5   1   9        4.28        4.74      1.20 o
  -5   2   9        9.89        5.93      1.55 o
  -4   2   9        9.16        5.89      1.56 o
  -3   2   9      148.55      140.98      3.45 o
  -2   2   9       13.85       15.47      1.17 o
  -1   2   9     1559.38     1605.61     11.86 o
   0   2   9       39.85       43.06      1.34 o
   1   2   9     1560.22     1572.19     16.37 o
   2   2   9       12.20       14.51      0.78 o
   3   2   9      147.70      143.53      3.68 o
   4   2   9        8.94        7.04      0.98 o
   5   2   9        9.73       10.06      1.52 o
  -5   3   9        0.42        1.82      1.31 o
  -4   3   9       10.69       10.82      1.70 o
  -3   3   9      111.57      101.99      3.82 o
  -2   3   9      158.75      153.34      2.23 o
  -1   3   9      186.74      192.78      2.13 o
   0   3   9       45.58       45.41      1.14 o
   1   3   9      181.14      177.69      3.07 o
   2   3   9      151.65      144.79      2.45 o
   3   3   9      103.68       99.62      3.06 o
   4   3   9       10.03       11.04      1.33 o
   5   3   9        0.50        0.97      0.93 o
  -5   4   9       12.83       12.37      3.53 o
  -4   4   9        2.27        2.27      1.87 o
  -3   4   9       33.87       32.24      2.54 o
  -2   4   9       36.87       40.24      1.72 o
  -1   4   9       38.93       40.52      1.01 o
   0   4   9        2.23        1.09      0.41 o
   1   4   9       40.53       39.46      1.34 o
   2   4   9       34.96       38.83      2.11 o
   3   4   9       32.06       30.93      1.50 o
   4   4   9        2.93        3.90      1.64 o
   5   4   9       13.03       12.03      2.15 o
  -5   5   9        3.36        2.39      1.50 o
  -4   5   9       19.86       21.33      2.33 o
  -3   5   9        1.57        1.47      1.11 o
  -2   5   9      184.02      185.52      4.36 o
  -1   5   9       66.77       72.97      1.38 o
   0   5   9      152.73      141.52      2.57 o
   1   5   9       63.43       65.63      1.54 o
   2   5   9      173.76      181.21      6.11 o
   3   5   9        2.74        1.47      0.99 o
   4   5   9       21.15       21.34      3.58 o
   5   5   9        3.02        4.24      1.32 o
  -5   6   9        0.88        0.91      1.43 o
  -4   6   9        5.91        4.75      1.57 o
  -3   6   9       28.04       28.62      1.91 o
  -2   6   9       73.14       70.61      3.02 o
  -1   6   9       22.79       20.75      1.10 o
   0   6   9       17.61       16.84      0.86 o
   1   6   9       24.11       22.98      1.14 o
   2   6   9       71.90       69.76      2.48 o
   3   6   9       28.09       29.83      2.13 o
   4   6   9        4.93        6.49      2.53 o
   5   6   9        1.00        0.83      2.11 o
  -5   7   9        1.03        0.70      1.33 o
  -4   7   9        6.70        4.30      1.53 o
  -3   7   9        8.42        9.64      1.74 o
  -2   7   9      163.01      144.64      3.42 o
  -1   7   9       11.64       10.81      1.08 o
   0   7   9      293.72      286.61      4.11 o
   1   7   9       10.90       10.55      1.05 o
   2   7   9      151.43      140.23      3.75 o
   3   7   9        8.60       10.12      2.81 o
   4   7   9        7.13        4.18      2.47 o
   5   7   9        0.86        2.41      2.25 o
  -4   8   9        1.68        2.21      1.45 o
  -3   8   9       98.50       97.85      3.53 o
  -2   8   9       24.42       23.33      1.71 o
  -1   8   9      353.97      350.56      6.27 o
   0   8   9        6.84        6.40      1.00 o
   1   8   9      362.10      342.83      7.68 o
   2   8   9       27.15       26.99      2.06 o
   3   8   9      101.46       88.05      6.49 o
   4   8   9        2.10        2.19      2.60 o
  -4   9   9       15.92       18.43      2.39 o
  -3   9   9        4.62        2.06      1.80 o
  -2   9   9        6.62        6.69      1.26 o
  -1   9   9       16.40       17.80      1.34 o
   0   9   9        1.74        2.17      0.83 o
   1   9   9       17.32       17.96      1.60 o
   2   9   9        5.94        4.98      1.27 o
   3   9   9        4.79        3.81      1.68 o
   4   9   9       15.31       18.83      4.14 o
  -4  10   9        1.94        3.09      2.58 o
  -3  10   9        0.69        1.41      2.09 o
  -2  10   9       25.80       31.09      2.81 o
  -1  10   9       33.51       34.44      2.22 o
   0  10   9        0.14       -0.21      0.80 o
   1  10   9       36.92       35.13      2.58 o
   2  10   9       30.34       21.24      7.78 o
   3  10   9        0.75        0.32      2.39 o
   4  10   9        1.93        1.44      2.30 o
  -3  11   9       11.02       12.86      3.78 o
  -2  11   9        9.50        8.10      1.94 o
  -1  11   9        5.03        4.28      1.22 o
   0  11   9       48.93       57.24      4.33 o
   1  11   9        5.55        1.44      1.69 o
   2  11   9        7.91        8.88      3.74 o
   3  11   9       10.43        8.09      2.63 o
  -2  12   9        5.65        2.31      1.92 o
  -1  12   9        5.28        5.11      2.47 o
   0  12   9        0.34        0.78      1.46 o
   1  12   9        5.08        2.17      1.83 o
   2  12   9        4.95        0.20      2.93 o
  -1  13   9        3.01        2.10      2.26 o
   0  13   9        0.34        3.02      1.66 o
   1  13   9        2.08        2.41      1.99 o
  -5   0  10        9.22        7.97      1.98 o
  -4   0  10       43.55       50.41      3.03 o
  -3   0  10      199.96      182.41      6.62 o
  -2   0  10       25.24       29.99      2.55 o
  -1   0  10       34.13       35.34      1.14 o
   0   0  10       98.03      103.02      2.06 o
   1   0  10       34.33       38.48      1.62 o
   2   0  10       30.21       34.35      1.86 o
   3   0  10      199.84      190.06      5.52 o
   4   0  10       44.42       45.47      3.61 o
   5   0  10        8.24        5.58      1.84 o
  -5   1  10        0.98        2.01      0.87 o
  -4   1  10       39.50       41.67      2.32 o
  -3   1  10       33.98       34.40      2.03 o
  -2   1  10       41.68       43.36      1.38 o
  -1   1  10        3.40        4.32      0.39 o
   0   1  10      329.74      324.51      3.30 o
   1   1  10        3.18        3.77      0.52 o
   2   1  10       35.05       38.96      1.48 o
   3   1  10       33.78       30.48      1.50 o
   4   1  10       38.75       39.32      1.87 o
   5   1  10        0.94        1.60      1.05 o
  -5   2  10        2.77        1.97      1.15 o
  -4   2  10       19.72       19.71      3.47 o
  -3   2  10       91.76       85.03      2.74 o
  -2   2  10      202.17      202.91      2.94 o
  -1   2  10        5.48        4.18      0.41 o
   0   2  10       18.16       19.75      0.90 o
   1   2  10        5.64        6.10      0.62 o
   2   2  10      194.78      197.80      4.10 o
   3   2  10       90.12       89.59      2.45 o
   4   2  10       17.63       14.13      1.39 o
   5   2  10        2.70        2.05      1.05 o
  -5   3  10        2.93        2.06      1.36 o
  -4   3  10        6.02        6.51      1.49 o
  -3   3  10       29.05       26.23      3.11 o
  -2   3  10       22.57       23.93      1.10 o
  -1   3  10      137.35      141.94      1.78 o
   0   3  10       89.58       90.58      1.46 o
   1   3  10      132.10      134.60      2.32 o
   2   3  10       24.90       23.88      1.22 o
   3   3  10       27.25       27.77      1.55 o
   4   3  10        6.05        6.65      1.39 o
   5   3  10        2.77        1.72      1.52 o
  -5   4  10        0.98        1.65      1.37 o
  -4   4  10        8.45        6.81      1.60 o
  -3   4  10        1.68        0.97      1.24 o
  -2   4  10       15.74       14.33      1.16 o
  -1   4  10      300.50      299.76      3.77 o
   0   4  10       43.56       40.81      1.13 o
   1   4  10      294.16      288.17      4.18 o
   2   4  10       15.47       13.92      1.06 o
   3   4  10        1.99        1.19      0.69 o
   4   4  10        8.09        6.97      1.79 o
   5   4  10        0.81        2.61      1.37 o
  -5   5  10        1.80        0.39      1.35 o
  -4   5  10        2.09        1.08      1.35 o
  -3   5  10       10.69        9.24      1.63 o
  -2   5  10       41.23       40.38      2.22 o
  -1   5  10       56.40       50.94      1.42 o
   0   5  10        0.09       -0.79      0.43 o
   1   5  10       54.83       52.19      1.55 o
   2   5  10       40.31       38.15      1.81 o
   3   5  10       11.94        9.54      1.12 o
   4   5  10        1.75        2.66      0.92 o
   5   5  10        1.64        2.32      1.39 o
  -5   6  10        0.25        0.85      1.38 o
  -4   6  10        5.36        7.16      1.77 o
  -3   6  10        4.10        1.72      0.97 o
  -2   6  10        7.18        7.49      1.10 o
  -1   6  10        8.45        9.05      0.93 o
   0   6  10        5.52        6.93      0.75 o
   1   6  10        8.04        9.00      1.15 o
   2   6  10        8.02        7.86      1.06 o
   3   6  10        2.45        4.16      1.46 o
   4   6  10        3.99        5.19      2.07 o
   5   6  10        0.10        1.13      1.60 o
  -4   7  10        5.28        5.06      1.63 o
  -3   7  10       28.20       24.93      2.61 o
  -2   7  10       80.30       81.61      2.61 o
  -1   7  10       17.68       14.94      1.07 o
   0   7  10      250.01      265.30      4.19 o
   1   7  10       15.08       12.77      1.07 o
   2   7  10       81.82       87.81      2.94 o
   3   7  10       28.34       24.12      3.98 o
   4   7  10        5.99        3.56      2.42 o
  -4   8  10        1.08        1.72      1.50 o
  -3   8  10        5.13        4.11      2.41 o
  -2   8  10        3.19        1.39      0.99 o
  -1   8  10        0.63        0.15      0.80 o
   0   8  10       38.44       40.81      1.90 o
   1   8  10        0.87        1.47      0.74 o
   2   8  10        3.51        1.93      1.09 o
   3   8  10        5.48       14.27      3.46 o
   4   8  10        0.91        1.03      2.19 o
  -4   9  10        2.22        1.95      1.64 o
  -3   9  10        1.89        4.39      1.92 o
  -2   9  10       13.92       26.04      2.59 o
  -1   9  10       13.02       11.98      1.20 o
   0   9  10       26.00       24.85      1.56 o
   1   9  10       11.38       11.13      1.46 o
   2   9  10       13.34       16.38      2.08 o
   3   9  10        1.70        3.96      2.55 o
   4   9  10        2.33        3.65      2.80 o
  -3  10  10       15.89       13.26      2.70 o
  -2  10  10        6.62        6.78      1.75 o
  -1  10  10       12.98       11.40      2.18 o
   0  10  10       13.43       12.56      1.40 o
   1  10  10       12.27       11.51      2.74 o
   2  10  10        7.23        9.79      3.41 o
   3  10  10       13.01       13.85      3.98 o
  -3  11  10        3.51        4.37      3.27 o
  -2  11  10       14.42       15.46      2.30 o
  -1  11  10        0.13       -1.57      1.00 o
   0  11  10        4.13        4.33      1.64 o
   1  11  10        0.02       -1.01      4.05 o
   2  11  10       14.13       11.48      3.77 o
   3  11  10        3.17        1.95      3.50 o
  -2  12  10        6.26        5.23      2.10 o
  -1  12  10        1.03        4.63      2.32 o
   0  12  10       28.87       27.28      3.87 o
   1  12  10        1.30        2.41      1.81 o
   2  12  10        7.03        8.02      3.46 o
   0  13  10        0.15        0.00      1.51 o
  -5   1  11       13.91       12.63      1.93 o
  -4   1  11        1.58        2.72      1.63 o
  -3   1  11      272.94      264.04      5.34 o
  -2   1  11       18.36       19.20      1.75 o
  -1   1  11      117.30      115.41      1.46 o
   0   1  11       37.11       46.48      1.21 o
   1   1  11      116.84      114.50      1.86 o
   2   1  11       18.78       20.15      1.05 o
   3   1  11      263.49      256.15      5.03 o
   4   1  11        1.28        3.30      0.76 o
   5   1  11       14.68       14.18      1.95 o
  -5   2  11        9.59        9.16      1.56 o
  -4   2  11        3.46        1.92      1.06 o
  -3   2  11       63.97       63.89      2.48 o
  -2   2  11      151.68      160.10      3.08 o
  -1   2  11       41.88       41.67      0.97 o
   0   2  11      659.71      643.55      7.96 o
   1   2  11       37.68       37.36      1.25 o
   2   2  11      149.14      159.35      2.97 o
   3   2  11       61.38       62.94      2.73 o
   4   2  11        3.91        2.64      0.87 o
   5   2  11        9.64        7.41      1.45 o
  -5   3  11        0.08        0.27      1.16 o
  -4   3  11        5.46        6.07      1.61 o
  -3   3  11       54.65       55.07      2.80 o
  -2   3  11       38.72       39.57      1.90 o
  -1   3  11       45.92       44.33      1.10 o
   0   3  11       52.62       56.58      1.28 o
   1   3  11       45.61       44.34      1.51 o
   2   3  11       37.33       37.81      1.50 o
   3   3  11       52.85       50.75      2.42 o
   4   3  11        5.66        5.43      1.05 o
   5   3  11        0.09        0.54      1.75 o
  -5   4  11        0.36       -0.06      1.23 o
  -4   4  11        0.13       -0.04      1.26 o
  -3   4  11       16.11       15.33      1.40 o
  -2   4  11       97.72       93.33      2.33 o
  -1   4  11       64.72       66.84      1.46 o
   0   4  11      741.82      740.85      9.16 o
   1   4  11       61.79       61.97      1.93 o
   2   4  11       92.43       92.75      2.47 o
   3   4  11       16.45       15.39      1.41 o
   4   4  11        0.49        1.08      1.01 o
   5   4  11        0.25       -0.05      1.02 o
  -5   5  11        5.00        2.53      1.57 o
  -4   5  11        4.77        6.00      1.83 o
  -3   5  11       29.87       33.74      1.98 o
  -2   5  11       14.05       12.93      1.35 o
  -1   5  11      365.78      370.17      4.85 o
   0   5  11       44.19       46.97      1.47 o
   1   5  11      366.03      364.27      7.45 o
   2   5  11       14.79       12.20      1.20 o
   3   5  11       30.14       33.26      2.24 o
   4   5  11        3.86        4.53      3.09 o
   5   5  11        4.73        4.96      1.46 o
  -5   6  11        3.59        3.92      1.62 o
  -4   6  11       13.83       17.44      4.11 o
  -3   6  11        0.88        0.43      0.96 o
  -2   6  11       27.74       26.16      3.88 o
  -1   6  11       69.06       68.06      2.29 o
   0   6  11       11.26       13.06      1.06 o
   1   6  11       69.14       66.46      2.45 o
   2   6  11       30.17       26.42      2.15 o
   3   6  11        0.36        0.28      1.10 o
   4   6  11       13.39       13.41      2.73 o
   5   6  11        3.52        1.42      1.53 o
  -4   7  11        0.38        1.57      1.56 o
  -3   7  11        8.92        9.28      1.78 o
  -2   7  11       73.28       66.17      2.45 o
  -1   7  11       33.02       37.88      3.08 o
   0   7  11       40.62       36.22      1.77 o
   1   7  11       32.50       37.65      1.69 o
   2   7  11       70.30       70.94      2.72 o
   3   7  11        6.75        7.00      1.77 o
   4   7  11        0.26       -0.18      1.04 o
  -4   8  11       20.11       20.09      3.35 o
  -3   8  11       10.75        9.55      2.21 o
  -2   8  11       13.02       11.41      1.88 o
  -1   8  11      177.14      178.80      5.26 o
   0   8  11        0.13        0.49      0.79 o
   1   8  11      174.66      169.28      4.94 o
   2   8  11       11.68       10.79      1.35 o
   3   8  11        8.97       12.44      3.92 o
   4   8  11       18.81       23.71      8.00 o
  -4   9  11        0.59        1.41      1.70 o
  -3   9  11       28.26       27.73      5.66 o
  -2   9  11        3.09        2.93      1.51 o
  -1   9  11       24.69       24.68      1.65 o
   0   9  11        4.74        5.46      1.09 o
   1   9  11       26.27       25.24      2.50 o
   2   9  11        2.68       -0.16      1.38 o
   3   9  11       30.38       25.07      4.58 o
   4   9  11        0.41        2.21      2.65 o
  -3  10  11        9.56       10.59      3.57 o
  -2  10  11        9.05        8.39      1.90 o
  -1  10  11        6.19        5.14      1.21 o
   0  10  11        5.62        5.82      1.15 o
   1  10  11        6.62        4.78      1.98 o
   2  10  11       10.13       10.84      3.62 o
   3  10  11       10.32        9.14      3.37 o
  -2  11  11        0.25        2.33      1.80 o
  -1  11  11       18.26       20.38      2.05 o
   0  11  11        0.46        2.11      1.52 o
   1  11  11       18.16       19.75      2.28 o
   2  11  11        0.29        1.36      2.72 o
  -2  12  11        3.64        3.76      5.32 o
  -1  12  11        2.39        0.94      1.96 o
   0  12  11       13.48       12.29      2.19 o
   1  12  11        2.66        1.40      1.44 o
   2  12  11        2.96        6.87      3.36 o
  -5   0  12       13.76       17.75      2.34 o
  -4   0  12        1.80        1.11      1.80 o
  -3   0  12      165.80      155.58      6.28 o
  -2   0  12       42.26       40.28      1.98 o
  -1   0  12      179.64      183.96      2.99 o
   0   0  12       24.99       25.48      1.31 o
   1   0  12      188.00      177.35      4.51 o
   2   0  12       44.69       42.10      2.08 o
   3   0  12      168.56      171.18      5.58 o
   4   0  12        2.31        3.28      1.40 o
   5   0  12       12.85       20.13      3.19 o
  -5   1  12        0.60        1.92      1.01 o
  -4   1  12        2.41        2.44      1.21 o
  -3   1  12       40.26       37.72      2.25 o
  -2   1  12       26.53       27.00      1.42 o
  -1   1  12       14.04       13.30      0.63 o
   0   1  12       43.47       42.75      1.19 o
   1   1  12       13.51       12.08      0.94 o
   2   1  12       25.72       27.15      1.47 o
   3   1  12       38.62       37.40      1.92 o
   4   1  12        2.60        2.73      2.05 o
   5   1  12        0.43        0.80      1.06 o
  -5   2  12        2.68        2.38      1.22 o
  -4   2  12        4.76        3.43      1.36 o
  -3   2  12       55.75       52.66      2.55 o
  -2   2  12      110.25      110.45      2.56 o
  -1   2  12       38.46       41.61      1.13 o
   0   2  12        0.06       -0.15      0.41 o
   1   2  12       35.33       39.79      1.81 o
   2   2  12      105.68      103.81      2.64 o
   3   2  12       57.03       55.31      2.11 o
   4   2  12        4.39        4.03      1.15 o
   5   2  12        2.11        2.60      1.18 o
  -5   3  12        0.21        2.38      1.46 o
  -4   3  12       61.97       55.09      3.25 o
  -3   3  12        0.22       -0.10      1.25 o
  -2   3  12      165.49      162.93      4.41 o
  -1   3  12       21.55       23.23      0.97 o
   0   3  12      286.45      289.87      3.44 o
   1   3  12       22.35       21.35      1.38 o
   2   3  12      163.95      148.97      3.28 o
   3   3  12        0.07        0.56      0.75 o
   4   3  12       59.25       61.54      3.47 o
   5   3  12        0.22       -0.65      0.92 o
  -5   4  12        6.04        3.53      1.48 o
  -4   4  12        1.87        2.21      1.28 o
  -3   4  12       26.50       25.46      1.70 o
  -2   4  12        0.79        1.61      0.87 o
  -1   4  12      226.15      233.76      4.03 o
   0   4  12       47.41       48.63      1.49 o
   1   4  12      221.58      214.94      5.88 o
   2   4  12        0.44        0.97      0.74 o
   3   4  12       24.62       22.87      2.11 o
   4   4  12        2.07        2.39      1.19 o
   5   4  12        6.31        5.72      1.56 o
  -5   5  12        0.04       -1.31      1.43 o
  -4   5  12        6.57        4.04      1.61 o
  -3   5  12        4.58        6.18      1.20 o
  -2   5  12       15.31       14.51      1.36 o
  -1   5  12        9.30       13.67      1.09 o
   0   5  12       11.90       14.89      1.04 o
   1   5  12        9.34       10.84      1.07 o
   2   5  12       14.62       13.98      1.29 o
   3   5  12        5.42        7.67      1.68 o
   4   5  12        6.27        6.48      1.56 o
   5   5  12        0.01       -0.25      1.15 o
  -4   6  12        0.94        1.30      2.05 o
  -3   6  12       12.60       12.34      1.65 o
  -2   6  12        2.38        2.93      1.04 o
  -1   6  12      395.16      389.90      5.99 o
   0   6  12        2.57        1.52      0.73 o
   1   6  12      385.41      374.47      5.56 o
   2   6  12        2.81        1.53      0.83 o
   3   6  12       11.21       12.40      2.04 o
   4   6  12        0.51        2.46      1.32 o
  -4   7  12       23.01       23.48      2.83 o
  -3   7  12        0.61       -1.21      1.77 o
  -2   7  12       71.75       66.43      2.69 o
  -1   7  12       66.62       68.63      2.51 o
   0   7  12       11.42       11.86      1.25 o
   1   7  12       64.50       67.43      2.00 o
   2   7  12       73.57       69.06      2.76 o
   3   7  12        0.44        0.83      1.34 o
   4   7  12       23.63       25.75      3.00 o
  -4   8  12        0.41        0.79      1.63 o
  -3   8  12        5.48        8.31      2.63 o
  -2   8  12       15.15       20.45      3.05 o
  -1   8  12        8.99        6.44      1.08 o
   0   8  12       10.84       11.86      1.30 o
   1   8  12       10.10        4.57      0.98 o
   2   8  12       16.76       18.17      1.84 o
   3   8  12        6.50        7.88      1.96 o
   4   8  12        0.31        3.61      1.74 o
  -3   9  12        1.40        1.66      2.01 o
  -2   9  12       44.37       49.54      6.01 o
  -1   9  12       13.39       13.41      2.42 o
   0   9  12       12.98       12.52      1.53 o
   1   9  12       12.27       11.08      1.76 o
   2   9  12       46.35       58.02      4.26 o
   3   9  12        1.80        2.31      2.09 o
  -3  10  12       15.46       20.30      4.30 o
  -2  10  12       21.78       22.72      2.91 o
  -1  10  12       31.60       30.38      4.31 o
   0  10  12       11.55       11.31      2.06 o
   1  10  12       28.13       31.28      3.22 o
   2  10  12       18.99       16.26      2.60 o
   3  10  12       14.62       21.17      3.11 o
  -2  11  12        1.13        2.09      1.90 o
  -1  11  12        1.78        3.38      1.30 o
   0  11  12        5.96        8.34      2.08 o
   1  11  12        1.34        1.99      1.42 o
   2  11  12        0.95        0.90      1.71 o
  -1  12  12        5.09        3.03      2.33 o
   0  12  12        0.05        1.08      1.61 o
   1  12  12        4.37        5.20      2.11 o
  -5   1  13        4.78        4.15      1.22 o
  -4   1  13        7.97        4.22      1.29 o
  -3   1  13       39.95       37.84      2.32 o
  -2   1  13       51.48       50.98      1.59 o
  -1   1  13      133.21      134.82      1.94 o
   0   1  13       23.44       22.01      1.35 o
   1   1  13      135.42      135.57      2.77 o
   2   1  13       51.25       47.95      1.86 o
   3   1  13       40.53       40.83      2.06 o
   4   1  13        8.65        4.17      1.37 o
   5   1  13        4.63        5.19      1.36 o
  -5   2  13        0.16        0.35      1.15 o
  -4   2  13        8.55        7.20      1.42 o
  -3   2  13        6.25        7.17      1.65 o
  -2   2  13      218.66      226.76      4.09 o
  -1   2  13       30.70       34.75      1.20 o
   0   2  13      452.93      463.39      4.89 o
   1   2  13       31.88       36.29      1.59 o
   2   2  13      219.94      222.81      5.99 o
   3   2  13        7.07        7.47      1.30 o
   4   2  13        8.19        9.17      1.67 o
   5   2  13        0.21        1.35      1.01 o
  -5   3  13        0.93       -0.09      1.25 o
  -4   3  13        2.04        0.36      1.27 o
  -3   3  13        8.86        7.43      1.10 o
  -2   3  13       90.20       92.12      3.03 o
  -1   3  13       40.03       43.10      1.44 o
   0   3  13        1.27        0.89      0.59 o
   1   3  13       37.25       40.14      2.22 o
   2   3  13       87.58       92.51      2.60 o
   3   3  13        8.70        8.85      1.79 o
   4   3  13        2.30        0.88      1.05 o
   5   3  13        0.66        0.07      1.05 o
  -5   4  13        0.83        0.61      1.35 o
  -4   4  13        9.13        8.01      1.71 o
  -3   4  13        4.05        4.85      1.13 o
  -2   4  13       57.43       55.80      2.18 o
  -1   4  13       10.62       12.23      1.07 o
   0   4  13        4.86        4.69      0.78 o
   1   4  13       10.52       11.05      1.17 o
   2   4  13       50.66       48.68      2.01 o
   3   4  13        3.27        4.19      1.46 o
   4   4  13        9.68        8.11      1.73 o
   5   4  13        0.86        0.45      2.75 o
  -4   5  13        3.32        2.86      1.99 o
  -3   5  13        8.76       10.08      1.35 o
  -2   5  13       26.02       22.96      1.52 o
  -1   5  13        6.72        7.08      1.32 o
   0   5  13       13.23       13.04      1.11 o
   1   5  13        6.34        7.61      0.91 o
   2   5  13       23.15       21.26      1.62 o
   3   5  13        7.68       11.91      2.07 o
   4   5  13        3.96        2.64      1.48 o
  -4   6  13        1.22        0.20      1.36 o
  -3   6  13       16.47       14.92      2.30 o
  -2   6  13        1.23        2.30      1.10 o
  -1   6  13       28.94       27.90      2.84 o
   0   6  13       27.91       29.73      2.33 o
   1   6  13       30.49       31.92      1.60 o
   2   6  13        1.74        1.32      0.96 o
   3   6  13       17.33       12.95      3.47 o
   4   6  13        1.54       -0.37      1.27 o
  -4   7  13        0.82        1.71      1.69 o
  -3   7  13        3.78        5.25      1.79 o
  -2   7  13        4.96        2.21      1.17 o
  -1   7  13       28.07       29.00      1.96 o
   0   7  13       33.92       35.19      1.95 o
   1   7  13       27.80       32.32      1.67 o
   2   7  13        5.04        2.38      1.23 o
   3   7  13        3.46        1.05      1.71 o
   4   7  13        0.88        1.81      1.48 o
  -4   8  13        1.13        3.26      1.78 o
  -3   8  13        1.36        0.54      1.56 o
  -2   8  13       72.96       73.11      4.16 o
  -1   8  13        2.11        1.16      1.01 o
   0   8  13      138.15      129.59      3.37 o
   1   8  13        2.11        0.49      0.98 o
   2   8  13       70.16       69.90      3.56 o
   3   8  13        1.16        2.56      1.50 o
   4   8  13        1.08        1.34      1.63 o
  -3   9  13        4.22       -0.71      4.35 o
  -2   9  13        3.38        3.75      1.75 o
  -1   9  13        8.64        7.46      1.57 o
   0   9  13        0.13       -1.64      1.07 o
   1   9  13        8.20        7.08      1.56 o
   2   9  13        3.77        3.17      1.74 o
   3   9  13        2.93        6.05      2.55 o
  -3  10  13        0.59        5.11      5.00 o
  -2  10  13        6.48        6.15      2.11 o
  -1  10  13        4.51        3.52      1.32 o
   0  10  13        0.43        3.95      1.62 o
   1  10  13        3.42        5.01      1.57 o
   2  10  13        6.87        8.60      2.24 o
   3  10  13        0.44        3.57      1.91 o
  -2  11  13        2.26        2.29      2.70 o
  -1  11  13        7.18        9.01      1.64 o
   0  11  13        1.11        0.11      1.56 o
   1  11  13        7.84        7.69      1.77 o
   2  11  13        2.90       -0.78      1.60 o
   0  12  13        2.99        2.73      1.75 o
  -5   0  14        1.09       -0.06      1.46 o
  -4   0  14       21.43       14.61      2.18 o
  -3   0  14        3.32        1.78      1.96 o
  -2   0  14       14.88       14.68      1.54 o
  -1   0  14       21.15       22.37      1.62 o
   0   0  14        6.72        6.79      0.95 o
   1   0  14       21.47       24.26      2.02 o
   2   0  14       16.57       14.08      2.22 o
   3   0  14        3.97        3.28      1.88 o
   4   0  14       17.75       11.97      2.81 o
   5   0  14        1.09        2.74      1.51 o
  -5   1  14        1.22        0.98      1.08 o
  -4   1  14        9.85        9.44      1.56 o
  -3   1  14       39.12       38.12      2.41 o
  -2   1  14       15.15       17.20      1.10 o
  -1   1  14      104.91      108.21      2.31 o
   0   1  14        1.65        1.54      0.63 o
   1   1  14      100.96      105.14      2.51 o
   2   1  14       14.61       15.49      1.49 o
   3   1  14       38.06       36.98      3.25 o
   4   1  14        9.66        6.16      2.52 o
   5   1  14        1.27        1.56      0.92 o
  -5   2  14        1.01        2.58      1.30 o
  -4   2  14        2.07        1.09      1.14 o
  -3   2  14        0.71        0.18      0.89 o
  -2   2  14      139.33      138.65      3.09 o
  -1   2  14       11.90       13.16      0.94 o
   0   2  14       45.77       45.31      1.42 o
   1   2  14       11.53       13.21      1.15 o
   2   2  14      137.38      136.52      3.28 o
   3   2  14        1.03        2.00      1.29 o
   4   2  14        1.97        1.23      1.32 o
   5   2  14        1.07        4.53      1.44 o
  -4   3  14        1.36        2.42      1.35 o
  -3   3  14        1.20        0.40      1.12 o
  -2   3  14        5.20        5.75      1.11 o
  -1   3  14       71.97       71.92      1.97 o
   0   3  14       19.05       20.73      1.15 o
   1   3  14       68.62       68.32      2.08 o
   2   3  14        5.05        5.40      0.99 o
   3   3  14        1.42        1.80      1.21 o
   4   3  14        1.17        1.24      1.29 o
  -4   4  14        3.95        1.40      1.37 o
  -3   4  14       19.32       22.25      1.77 o
  -2   4  14        1.52        2.73      0.95 o
  -1   4  14        2.55        0.86      0.75 o
   0   4  14       21.55       20.16      1.33 o
   1   4  14        2.60        1.63      0.85 o
   2   4  14        1.15        1.77      0.82 o
   3   4  14       20.43       21.43      2.62 o
   4   4  14        4.23        2.91      1.48 o
  -4   5  14        0.27        1.21      1.36 o
  -3   5  14        2.55       -0.30      1.31 o
  -2   5  14       26.95       28.39      1.70 o
  -1   5  14        6.80        6.59      1.20 o
   0   5  14        3.16        3.10      0.91 o
   1   5  14        6.39        5.24      0.90 o
   2   5  14       26.01       31.70      2.81 o
   3   5  14        1.13       -0.44      1.23 o
   4   5  14        0.20        0.58      1.34 o
  -4   6  14        1.79        1.47      1.55 o
  -3   6  14        4.55        5.77      2.25 o
  -2   6  14        8.67        9.75      1.79 o
  -1   6  14       45.05       42.78      2.18 o
   0   6  14        0.28       -0.47      0.81 o
   1   6  14       42.78       45.66      1.91 o
   2   6  14        9.24        6.76      1.58 o
   3   6  14        4.17        4.01      2.64 o
   4   6  14        1.55        2.81      1.54 o
  -4   7  14        3.27        4.02      1.76 o
  -3   7  14       12.20       18.07      3.07 o
  -2   7  14        4.38        5.43      1.93 o
  -1   7  14       38.00       41.14      2.53 o
   0   7  14       21.62       23.93      1.72 o
   1   7  14       37.76       40.24      3.53 o
   2   7  14        3.14        6.73      1.71 o
   3   7  14       11.45        9.53      3.19 o
   4   7  14        2.81        3.28      1.77 o
  -3   8  14        4.13        6.02      2.56 o
  -2   8  14        1.97        2.86      2.13 o
  -1   8  14        2.60        1.20      1.14 o
   0   8  14        1.27        2.19      1.09 o
   1   8  14        2.09        0.60      1.36 o
   2   8  14        1.78        3.87      1.79 o
   3   8  14        3.51        4.39      1.87 o
  -3   9  14        0.31       -6.86      4.19 o
  -2   9  14        0.03        2.61      2.97 o
  -1   9  14        1.39        1.68      1.29 o
   0   9  14        5.23        2.14      2.88 o
   1   9  14        2.38        0.57      1.24 o
   2   9  14        0.22        0.26      1.70 o
   3   9  14        0.41        0.17      1.53 o
  -2  10  14        4.88        6.32      6.20 o
  -1  10  14        4.04        4.46      2.73 o
   0  10  14        0.05        0.13      1.38 o
   1  10  14        3.51        3.28      1.53 o
   2  10  14        4.54        3.56      1.99 o
  -1  11  14        6.61        6.38      1.58 o
   0  11  14        0.03       -0.88      1.44 o
   1  11  14        6.97       10.14      4.04 o
  -4   1  15       19.69       18.96      2.03 o
  -3   1  15        3.28        3.85      0.98 o
  -2   1  15       40.19       46.38      1.63 o
  -1   1  15        9.35        6.98      0.83 o
   0   1  15       14.95       13.80      1.37 o
   1   1  15        9.40        7.99      1.02 o
   2   1  15       40.74       41.84      2.37 o
   3   1  15        2.52        1.98      1.43 o
   4   1  15       18.28       19.25      2.59 o
  -4   2  15        8.91        7.90      1.55 o
  -3   2  15       11.99       12.50      1.33 o
  -2   2  15        6.95        8.38      1.09 o
  -1   2  15       17.69       17.79      1.13 o
   0   2  15       33.90       37.78      1.62 o
   1   2  15       16.74       15.66      1.23 o
   2   2  15        7.25        8.25      1.15 o
   3   2  15       10.00       15.35      3.67 o
   4   2  15        8.80        8.58      1.94 o
  -4   3  15        1.42        0.18      1.33 o
  -3   3  15        0.06        0.73      1.03 o
  -2   3  15       13.91       13.08      1.39 o
  -1   3  15        3.84        3.69      0.83 o
   0   3  15      121.54      131.35      2.92 o
   1   3  15        4.64        3.19      0.82 o
   2   3  15       14.37       16.34      1.60 o
   3   3  15        0.05        0.48      1.19 o
   4   3  15        1.55       -0.36      1.35 o
  -4   4  15        0.17       -0.30      1.37 o
  -3   4  15        8.42        8.40      1.76 o
  -2   4  15        6.86        8.34      1.24 o
  -1   4  15       18.73       16.71      1.39 o
   0   4  15       34.03       34.59      1.73 o
   1   4  15       19.56       18.15      1.38 o
   2   4  15        6.85        7.26      1.50 o
   3   4  15        8.31        8.61      1.93 o
   4   4  15        0.22       -0.05      1.35 o
  -4   5  15        1.36        0.06      1.37 o
  -3   5  15        1.94        1.39      1.32 o
  -2   5  15       56.88       58.86      2.61 o
  -1   5  15        0.80        0.38      0.94 o
   0   5  15      242.50      256.04      4.97 o
   1   5  15        0.93        0.80      0.74 o
   2   5  15       55.32       59.27      3.18 o
   3   5  15        1.64        0.88      1.39 o
   4   5  15        1.68        2.65      1.64 o
  -4   6  15        0.51        1.35      1.64 o
  -3   6  15        2.91        0.25      1.42 o
  -2   6  15        9.36       10.09      1.74 o
  -1   6  15        6.25        6.65      1.40 o
   0   6  15       32.10       38.00      2.26 o
   1   6  15        6.39        5.68      1.15 o
   2   6  15        9.71       10.59      1.80 o
   3   6  15        2.34        3.53      1.64 o
   4   6  15        0.37       -0.19      1.96 o
  -3   7  15        3.15        4.44      1.69 o
  -2   7  15        4.02        3.53      5.27 o
  -1   7  15       17.10       14.75      2.17 o
   0   7  15       67.20       66.39      2.70 o
   1   7  15       15.02       13.93      1.87 o
   2   7  15        2.75        1.91      1.31 o
   3   7  15        3.32        2.32      2.04 o
  -3   8  15       23.86       26.02      3.94 o
  -2   8  15       24.19       26.17     12.08 o
  -1   8  15        4.39        2.76      1.42 o
   0   8  15       16.82       13.86      2.90 o
   1   8  15        5.82        8.73      1.70 o
   2   8  15       23.65       25.93      3.18 o
   3   8  15       23.28       18.93      5.47 o
  -2   9  15        6.37        9.07      4.76 o
  -1   9  15        0.86        0.78      1.30 o
   0   9  15       15.20       15.45      2.29 o
   1   9  15        1.15       -0.48      1.24 o
   2   9  15        5.61        4.32      2.31 o
  -2  10  15        0.75        2.08      2.00 o
  -1  10  15        0.67       -0.11      1.28 o
   0  10  15        4.58        5.14      1.95 o
   1  10  15        0.34        1.10      1.83 o
   2  10  15        0.54       -0.43      1.66 o
   0  11  15        1.09        0.13      3.13 o
  -4   0  16       34.91       45.11      4.47 o
  -3   0  16       16.32       13.71      2.23 o
  -2   0  16       25.71       28.84      2.13 o
  -1   0  16        4.02        0.96      1.28 o
   0   0  16        9.22       10.66      1.55 o
   1   0  16        5.45        3.48      1.23 o
   2   0  16       25.65       28.91      4.28 o
   3   0  16       17.65       16.84      3.46 o
   4   0  16       36.40       34.76      4.88 o
  -4   1  16        0.51        0.14      1.12 o
  -3   1  16        8.50        6.17      1.13 o
  -2   1  16        6.49        6.84      0.88 o
  -1   1  16       45.87       49.39      1.98 o
   0   1  16       18.85       17.74      2.01 o
   1   1  16       49.04       51.30      2.05 o
   2   1  16        5.92        4.49      1.60 o
   3   1  16        9.63        6.39      1.79 o
   4   1  16        0.67        1.08      1.62 o
  -4   2  16       15.81       11.59      2.40 o
  -3   2  16       11.22        9.98      1.61 o
  -2   2  16       25.07       23.09      1.41 o
  -1   2  16       32.35       37.07      1.89 o
   0   2  16       13.11       13.99      1.08 o
   1   2  16       30.59       34.85      1.97 o
   2   2  16       25.74       25.33      2.35 o
   3   2  16       11.52        7.19      1.91 o
   4   2  16       14.85       10.43      2.21 o
  -4   3  16        0.37        0.69      1.38 o
  -3   3  16       21.25       20.18      2.33 o
  -2   3  16        8.43        7.97      1.24 o
  -1   3  16      197.47      217.98      4.20 o
   0   3  16        3.85        3.77      1.05 o
   1   3  16      191.99      218.94      4.53 o
   2   3  16        8.75        6.88      2.35 o
   3   3  16       20.97       16.67      3.41 o
   4   3  16        0.39       -1.62      1.33 o
  -4   4  16        0.65        1.18      1.56 o
  -3   4  16        1.20        0.89      1.40 o
  -2   4  16       11.83        9.82      1.40 o
  -1   4  16       18.64       18.42      1.65 o
   0   4  16        0.65        0.99      0.92 o
   1   4  16       15.74       16.22      1.27 o
   2   4  16       11.24       13.43      1.91 o
   3   4  16        1.25        3.85      2.57 o
   4   4  16        0.50       -0.26      1.40 o
  -4   5  16        1.25        0.35      1.50 o
  -3   5  16        3.69        4.38      1.59 o
  -2   5  16        0.86        0.42      1.17 o
  -1   5  16        6.52        4.43      1.19 o
   0   5  16        2.50        2.35      1.10 o
   1   5  16        8.01        7.06      1.34 o
   2   5  16        0.89       -0.37      1.13 o
   3   5  16        4.33        5.33      1.77 o
   4   5  16        1.32        2.87      1.72 o
  -3   6  16        3.14        2.58      1.60 o
  -2   6  16       13.96       18.42      2.16 o
  -1   6  16        3.59        2.08      3.08 o
   0   6  16       48.77       57.23      2.64 o
   1   6  16        3.55        3.13      1.33 o
   2   6  16       13.98       18.79      2.23 o
   3   6  16        3.39        4.15      1.81 o
  -3   7  16       12.08       16.69      3.36 o
  -2   7  16        1.04        2.26      1.45 o
  -1   7  16       14.74       14.31      1.95 o
   0   7  16       23.91       21.44      3.94 o
   1   7  16       14.35       15.08      2.14 o
   2   7  16        0.97       -0.53      1.95 o
   3   7  16       11.83        9.04      2.23 o
  -2   8  16        3.77        4.33      3.00 o
  -1   8  16        0.79        1.31      1.31 o
   0   8  16        1.28        0.57      1.53 o
   1   8  16        0.56        3.15      1.43 o
   2   8  16        3.65        6.32      3.23 o
  -2   9  16        0.58        3.09      2.18 o
  -1   9  16        1.72        1.79      1.67 o
   0   9  16        0.95       -0.89      1.43 o
   1   9  16        1.85        1.75      1.48 o
   2   9  16        0.54        1.90      1.90 o
  -1  10  16        4.58        5.24      1.56 o
   0  10  16        9.82        9.29      2.13 o
   1  10  16        4.49        6.42      3.09 o
  -4   1  17        0.32       -0.22      1.08 o
  -3   1  17        1.02        0.35      1.20 o
  -2   1  17        4.06        4.88      0.84 o
  -1   1  17       25.58       25.15      2.37 o
   0   1  17       16.04       19.69      2.04 o
   1   1  17       24.60       24.42      1.82 o
   2   1  17        3.93        5.31      1.72 o
   3   1  17        1.42        1.76      1.47 o
   4   1  17        0.31        2.24      1.58 o
  -4   2  17        0.74        1.38      1.55 o
  -3   2  17        9.38        9.79      1.93 o
  -2   2  17        4.99        4.28      0.89 o
  -1   2  17       33.75       34.88      2.42 o
   0   2  17       31.15       32.35      2.09 o
   1   2  17       33.06       34.02      2.04 o
   2   2  17        4.28        5.66      4.48 o
   3   2  17        9.50        9.17      2.15 o
   4   2  17        0.67        2.06      1.55 o
  -4   3  17        0.49       -0.52      1.52 o
  -3   3  17        3.48        2.40      1.74 o
  -2   3  17        3.56        1.90      1.04 o
  -1   3  17       12.79       14.43      1.40 o
   0   3  17        0.04        0.78      0.85 o
   1   3  17       12.51       15.69      1.51 o
   2   3  17        3.82        3.64      1.41 o
   3   3  17        3.19        0.35      1.35 o
   4   3  17        0.51        0.07      1.47 o
  -3   4  17        8.44        6.63      2.33 o
  -2   4  17        1.10        1.95      1.29 o
  -1   4  17        3.19        1.01      1.08 o
   0   4  17       24.26       27.35      4.51 o
   1   4  17        2.72        2.48      0.91 o
   2   4  17        0.33       -0.59      1.27 o
   3   4  17        8.70        9.21      2.23 o
  -3   5  17        0.03        1.68      1.54 o
  -2   5  17        6.54        8.33      1.65 o
  -1   5  17        1.33        0.94      1.06 o
   0   5  17        4.61        4.27      2.00 o
   1   5  17        1.23        1.39      1.09 o
   2   5  17        5.46        5.28      2.02 o
   3   5  17        0.14        0.25      1.51 o
  -3   6  17        0.96       -1.79      2.02 o
  -2   6  17        2.83        3.77      1.89 o
  -1   6  17        4.09        4.08      1.94 o
   0   6  17        6.74        5.17      1.50 o
   1   6  17        3.43        4.14      1.75 o
   2   6  17        2.76        3.30      1.49 o
   3   6  17        0.83        0.86      1.53 o
  -3   7  17        0.84        0.30      2.17 o
  -2   7  17        4.74        7.52      1.71 o
  -1   7  17        6.54        4.07      1.44 o
   0   7  17       29.98       30.50      2.96 o
   1   7  17        7.03        5.49      1.56 o
   2   7  17        4.30        2.71      2.21 o
   3   7  17        0.94        1.54      1.77 o
  -2   8  17        3.63        5.02      2.50 o
  -1   8  17       22.83       27.56      2.55 o
   0   8  17       26.03       34.56     10.89 o
   1   8  17       24.18       24.10      2.55 o
   2   8  17        3.12        2.60      2.10 o
  -1   9  17        0.07        1.20      1.40 o
   0   9  17        0.70        0.45      1.54 o
   1   9  17        0.13        1.01      1.89 o
  -4   0  18        0.33       -0.59      1.65 o
  -3   0  18        4.48        4.33      1.76 o
  -2   0  18        3.24        4.99      1.89 o
  -1   0  18        5.27        6.42      2.20 o
   0   0  18       27.76       30.19      4.03 o
   1   0  18        5.30        5.95      1.80 o
   2   0  18        3.02        4.34      2.32 o
   3   0  18        4.18       11.98      3.28 o
   4   0  18        0.45        0.28      1.97 o
  -3   1  18        1.95        1.90      1.29 o
  -2   1  18        4.62        4.53      0.89 o
  -1   1  18        0.94        1.46      1.21 o
   0   1  18        1.18        2.76      1.12 o
   1   1  18        1.17       -0.04      0.72 o
   2   1  18        4.01        1.64      1.41 o
   3   1  18        1.86        5.16      1.91 o
  -3   2  18        8.47        8.05      1.87 o
  -2   2  18        0.91       -0.07      0.83 o
  -1   2  18       34.76       31.45      2.72 o
   0   2  18        7.23        7.30      1.33 o
   1   2  18       35.42       35.78      2.12 o
   2   2  18        0.86        0.13      1.38 o
   3   2  18        7.83        9.73      2.31 o
  -3   3  18        2.18        1.19      1.55 o
  -2   3  18        0.50        1.78      2.50 o
  -1   3  18        2.06        1.90      1.09 o
   0   3  18        0.29        1.39      1.26 o
   1   3  18        1.97        0.81      1.23 o
   2   3  18        0.50       -0.72      1.21 o
   3   3  18        2.44        2.70      1.75 o
  -3   4  18        5.69        6.26      1.87 o
  -2   4  18        0.15        1.04      1.30 o
  -1   4  18        3.26        0.46      1.02 o
   0   4  18        0.65        1.07      1.26 o
   1   4  18        2.68        2.14      1.19 o
   2   4  18        0.26       -0.18      1.22 o
   3   4  18        5.78        2.68      1.73 o
  -3   5  18        0.86        0.62      2.17 o
  -2   5  18        0.46        1.03      1.49 o
  -1   5  18        0.17       -1.83      1.11 o
   0   5  18       11.35       11.42      2.29 o
   1   5  18        0.35        0.98      1.20 o
   2   5  18        0.46       -0.38      1.18 o
   3   5  18        0.84       -0.12      1.57 o
  -2   6  18        0.85       -0.42      1.37 o
  -1   6  18       10.07        7.91      3.47 o
   0   6  18        2.35        1.26      1.58 o
   1   6  18        9.41        7.94      1.75 o
   2   6  18        0.74        2.80      1.86 o
  -2   7  18        8.79       10.48      2.11 o
  -1   7  18        5.32        5.53      1.62 o
   0   7  18        6.93       10.62      6.28 o
   1   7  18        5.41        4.25      2.82 o
   2   7  18        8.87       10.36      2.50 o
  -1   8  18        2.09        2.56      1.49 o
   0   8  18        0.03       -0.18      2.04 o
   1   8  18        1.96        0.70      2.01 o
  -3   1  19        9.77       10.60      1.64 o
  -2   1  19        2.64        2.40      1.94 o
  -1   1  19       10.01       11.08      1.82 o
   0   1  19        0.13        1.18      1.09 o
   1   1  19        9.46        7.03      2.20 o
   2   1  19        3.00        1.27      1.55 o
   3   1  19        9.25       10.89      2.41 o
  -3   2  19        1.77        1.88      1.61 o
  -2   2  19       16.65       17.26      1.78 o
  -1   2  19        1.64        0.89      1.33 o
   0   2  19       25.03       31.91      2.54 o
   1   2  19        1.16        0.51      1.18 o
   2   2  19       15.89       17.50      2.75 o
   3   2  19        1.24        3.42      1.80 o
  -3   3  19        1.09        0.13      1.71 o
  -2   3  19        0.65        4.40      1.91 o
  -1   3  19        0.66        0.44      1.82 o
   0   3  19       11.52       11.95      1.80 o
   1   3  19        0.67        0.06      1.07 o
   2   3  19        0.37        1.35      1.39 o
   3   3  19        1.04        0.56      2.08 o
  -3   4  19        0.17       -0.59      2.23 o
  -2   4  19        1.58        0.84      1.82 o
  -1   4  19        7.58        8.75      2.60 o
   0   4  19        5.55        3.67      1.50 o
   1   4  19        7.68        6.17      1.43 o
   2   4  19        2.03        0.69      1.37 o
   3   4  19        0.17        0.17      1.63 o
  -2   5  19        0.01        0.40      1.38 o
  -1   5  19        4.59        6.57      1.35 o
   0   5  19        0.61       -0.11      1.46 o
   1   5  19        4.68        6.78      2.40 o
   2   5  19        0.01        3.16      2.08 o
  -2   6  19        0.38       -0.37      1.44 o
  -1   6  19        0.34        0.14      1.15 o
   0   6  19        5.17        2.70      1.72 o
   1   6  19        0.21        0.57      1.80 o
   2   6  19        0.40        0.67      1.84 o
  -1   7  19        1.40        2.40      1.48 o
   0   7  19       12.19        8.98      2.07 o
   1   7  19        1.58        2.03      1.95 o
   0   8  19        0.70       -0.34      1.75 o
  -3   0  20        2.80        4.00      2.83 o
  -2   0  20        6.88        7.49      2.10 o
  -1   0  20        4.33        8.49      2.58 o
   0   0  20        0.98       -0.06      1.33 o
   1   0  20        4.40       13.20      3.53 o
   2   0  20        6.09        2.69      2.34 o
   3   0  20        2.43        0.21      2.21 o
  -3   1  20        0.44       -0.32      1.72 o
  -2   1  20        2.21        3.40      1.26 o
  -1   1  20        1.73        3.77      1.51 o
   0   1  20        9.50        5.16      1.90 o
   1   1  20        1.68        1.28      1.86 o
   2   1  20        2.20        0.58      1.62 o
   3   1  20        0.30        1.14      1.72 o
  -3   2  20        1.54        2.71      2.40 o
  -2   2  20        0.93        1.39      1.82 o
  -1   2  20        8.05       10.86      2.90 o
   0   2  20       17.85       20.36      2.15 o
   1   2  20        8.52        4.90      1.89 o
   2   2  20        0.80        0.51      1.44 o
   3   2  20        1.28       -0.23      2.04 o
  -2   3  20       13.59       11.54      2.54 o
  -1   3  20        2.70        1.89      1.55 o
   0   3  20       12.59       12.11      2.20 o
   1   3  20        2.38        3.14      1.51 o
   2   3  20       13.53       11.58      1.99 o
  -2   4  20        2.99        2.30      1.96 o
  -1   4  20        5.32        4.32      1.64 o
   0   4  20        0.02        1.32      1.56 o
   1   4  20        5.51        4.11      1.95 o
   2   4  20        2.36        5.90      5.00 o
  -2   5  20        2.43        2.45      2.08 o
  -1   5  20        0.72        0.32      1.12 o
   0   5  20        0.41       -1.13      4.24 o
   1   5  20        0.65        3.57      2.32 o
   2   5  20        1.95        2.65      3.53 o
  -1   6  20        9.46        9.20      1.74 o
   0   6  20        4.25        3.08      1.84 o
   1   6  20        8.95       10.54      2.43 o
   0   7  20        6.78        7.08      2.09 o
  -2   1  21        3.17        4.18      1.36 o
  -1   1  21        3.50        4.89      1.59 o
   0   1  21        4.26        5.68      1.56 o
   1   1  21        3.31        2.46      1.80 o
   2   1  21        2.59        3.41      1.97 o
  -2   2  21        3.13        2.96      1.92 o
  -1   2  21        0.81        1.52      1.43 o
   0   2  21        4.72        9.15      2.10 o
   1   2  21        0.67        1.28      3.90 o
   2   2  21        3.52        4.83      1.72 o
  -2   3  21        0.82        0.01      1.82 o
  -1   3  21        2.58        1.95      1.39 o
   0   3  21        0.01        0.93      1.68 o
   1   3  21        2.69        3.51      1.65 o
   2   3  21        0.98        0.52      1.89 o
  -1   4  21        0.32        0.73      1.44 o
   0   4  21        1.39        1.01      2.23 o
   1   4  21        0.49       -1.37      1.76 o
  -1   5  21        0.03        1.97      1.54 o
   0   5  21        0.04        0.24      2.68 o
   1   5  21        0.02        2.01      2.03 o
  -1   0  22        2.38        2.50      2.23 o
   0   0  22        0.00        0.93      1.61 o
   1   0  22        2.38        5.42      3.13 o
  -1   1  22        1.74        4.69      1.63 o
   0   1  22        0.03       -0.80      1.27 o
   1   1  22        1.53        0.25      1.92 o
  -1   2  22        1.29        2.53      1.52 o
   0   2  22       13.52       14.17      2.40 o
   1   2  22        1.29        2.37      1.61 o
  -1   3  22        1.14        0.82      2.12 o
   0   3  22        2.35        2.09      2.20 o
   1   3  22        1.16        1.09      1.57 o
 
